# Supplementary material for: Co-modulation of a circular form of PCDH11Y during neuroendocrine differentiation of prostate cancer
Source: Front Oncol. 2025 Feb 11;15:1502405. doi: 10.3389/fonc.2025.1502405 (PMC11850525; doi:10.3389/fonc.2025.1502405)
Supplement: Supplementary file 5 [file Table1.xlsx]

## Sheet: Legend
Supplementary Dataset S1
Complete list of detected circRNAs

## Sheet: Foglio1
circ_coordinates	AD_1	AD_2	AI_1	AI_2	gene_ids	simple_gene_region	gene_strand
chr6:72295936-72333835	232.281	196.038	467.473	512.687	ENSG00000079841	exon	+
chr11:24905990-24983293	12.0666	15.9565	59.2192	50.2295	ENSG00000187398	exon	+
chr10:126970701-127127764	47.2607	44.4504	12.5616	12.9904	ENSG00000150760	exon	+
chr1:84865384-84866138	35.1941	31.9131	7.17808	10.3923	ENSG00000171517	exon	-
chrY:5030898-5100707	4.02219	0	19.7397	15.5885	ENSG00000099715|ENSG00000279279|ENSG00000279870|ENSG00000280342	exon	+
chr2:238182064-238185287	9.04992	5.69877	0	0	ENSG00000132323	exon	-
chr11:73707419-73718718	6.03328	7.97827	0	0	ENSG00000175582	exon	-
chr16:80684537-80685129	31.1719	38.7516	5.38356	17.3205	ENSG00000166446	exon	-
chr1:36361220-36362656	0	0	7.17808	6.9282	ENSG00000196182	exon	-
chrY:5030898-5057459	0	0	4.4863	9.52628	ENSG00000099715|ENSG00000279279|ENSG00000279870|ENSG00000280342	exon	+
chr4:38089931-38103157	7.03883	5.69877	0	0	ENSG00000065882	exon	+
chr15:89113724-89116521	23.1276	23.9348	5.38356	7.79423	ENSG00000140526	exon	+
chr19:23831596-23833521	0	0	6.28082	6.9282	ENSG00000233836	exon	+
chr1:7777159-7778169	11.061	22.7951	3.58904	3.4641	ENSG00000049245	exon	+
chr2:214767481-214797117	33.183	23.9348	62.8082	51.0955	ENSG00000138376	exon	-
chr6:83398366-83407901	6.03328	5.69877	0	0	ENSG00000065833	exon	-
chr7:111487237-111561923	6.03328	5.69877	0	0	ENSG00000184903	exon	-
chr21:41488393-41489593	12.0666	7.97827	1.79452	0	ENSG00000184012	exon	-
chr2:61112521-61118116	0	0	7.17808	5.19615	ENSG00000162929|ENSG00000274769	exon	+
chr5:114404437-114404856	19.1054	12.5373	3.58904	3.4641	ENSG00000080709	exon	+
chr1:8541213-8614686	0	0	7.17808	4.33013	ENSG00000142599	exon	-
chr11:120474559-120477526	0	0	5.38356	6.06218	ENSG00000196914	exon	+
chrX:45010960-45037689	0	0	5.38356	6.06218	ENSG00000147050	exon	+
chr17:80048582-80050283	6.03328	4.55901	0	0	ENSG00000141519	exon	+
chr20:25632157-25634827	0	0	8.97261	2.59808	ENSG00000213742	exon	+
chr2:178535731-178542361	0	0	8.97261	2.59808	ENSG00000155657|ENSG00000237298	exon	-|+
chr11:24729168-24763308	0	0	3.58904	7.79423	ENSG00000187398	exon	+
chr1:29154695-29154910	7.03883	3.41926	0	0	ENSG00000116350	exon	-
chr1:59321535-59378837	7.03883	10.2578	1.79452	0	ENSG00000172456	exon	+
chr14:37680150-37701526	0	0	5.38356	5.19615	ENSG00000139865	exon	+
chr1:223954476-223962273	0	0	7.17808	3.4641	.	intergenic	.
chr1:117402185-117405645	3.01664	6.83852	0	0	ENSG00000198162	exon	+
chr19:11120091-11120522	4.02219	5.69877	0	0	ENSG00000130164	exon	+
chr6:108663454-108664889	0	2.27951	7.17808	11.2583	ENSG00000118689	exon	+
chr2:168129540-168182090	12.0666	6.83852	0	2.59808	ENSG00000198648	exon	-
chr4:147857552-147881932	3.01664	0	9.86987	10.3923	ENSG00000071205	exon	+
chr8:8922288-8922750	7.03883	2.27951	0	0	.	intergenic	.
chr2:168063499-168075231	9.04992	9.11803	0	2.59808	ENSG00000198648	exon	-
chr9:135866455-135883078	0	0	5.38356	4.33013	ENSG00000130559	exon	-
chr22:46097925-46109908	10.0555	7.97827	0	2.59808	ENSG00000197182	exon	+
chr15:74923647-74926887	0	0	7.17808	2.59808	ENSG00000178741	exon	-
chr2:214767481-214792445	0	0	14.3562	1.73205	ENSG00000138376	exon	-
chr13:95115921-95188542	3.01664	5.69877	0	0	ENSG00000125257	exon	-
chr16:89418283-89422305	3.01664	5.69877	0	0	ENSG00000167522	exon	-
chr2:168138087-168167407	3.01664	5.69877	0	0	ENSG00000198648	exon	-
chr2:97200333-97208006	3.01664	5.69877	0	0	ENSG00000135976	exon	+
chr10:126970701-127110354	4.02219	4.55901	0	0	ENSG00000150760	exon	+
chr17:68306942-68385172	4.02219	4.55901	0	0	ENSG00000141337	exon	+
chr2:8939820-8958642	4.02219	4.55901	0	0	ENSG00000143797	exon	-
chr2:168063499-168129758	8.04437	15.9565	1.79452	4.33013	ENSG00000198648	exon	-
chr7:50669721-50710990	3.01664	2.27951	10.7671	11.2583	ENSG00000106070	exon	-
chr9:122280442-122291840	5.02773	3.41926	0	0	ENSG00000148187	exon	+
chr5:168488601-168497348	3.01664	3.41926	12.5616	11.2583	ENSG00000113643	exon	+
chr16:48553538-48562444	0	0	5.38356	3.4641	ENSG00000102921	exon	-
chr22:43039779-43046573	0	0	5.38356	3.4641	ENSG00000100271|ENSG00000230319	exon	-|+
chr7:92294888-92327900	0	0	5.38356	3.4641	ENSG00000001629	exon	+
chr8:67299208-67302466	0	0	5.38356	3.4641	ENSG00000066777	exon	-
chr20:35729311-35732135	17.0943	25.0746	4.4863	12.1244	ENSG00000131051	exon	-
chr12:69589484-69592159	0	0	3.58904	5.19615	ENSG00000166226	exon	+
chr7:2229983-2230727	0	0	3.58904	5.19615	ENSG00000002822	exon	-
chr3:121205922-121233688	0	0	7.17808	1.73205	ENSG00000145087	exon	+
chr3:155084157-155118811	0	0	7.17808	1.73205	ENSG00000196549	exon	+
chr8:28970042-29018913	0	0	7.17808	1.73205	ENSG00000147421	exon	+
chr2:168012633-168075231	6.03328	2.27951	0	0	ENSG00000198648	exon	-
chr6:110887504-110893662	6.03328	2.27951	0	0	ENSG00000123505	exon	+
chr2:214767481-214781509	27.1498	18.2361	37.6849	44.1673	ENSG00000138376	exon	-
chr16:89418283-89431326	8.04437	5.69877	0	1.73205	ENSG00000167522	exon	-
chr11:24905990-25050130	0	0	2.69178	6.06218	ENSG00000187398	exon	+
chr4:128992166-129003876	9.04992	6.83852	0	2.59808	ENSG00000151466	exon	-
chr1:45566568-45567020	0	0	1.79452	6.9282	ENSG00000117448	exon	+
chr19:17276494-17276909	3.01664	2.27951	16.1507	5.19615	ENSG00000105393|ENSG00000269307	exon	+
chr13:95161188-95188542	11.061	6.83852	3.58904	0	ENSG00000125257	exon	-
chr2:214752446-214797117	21.1165	19.3758	50.2466	25.1147	ENSG00000138376	exon	-
chr17:68306942-68401450	15.0832	6.83852	3.58904	2.59808	ENSG00000141337	exon	+
chr2:168138087-168182090	6.03328	6.83852	0	1.73205	ENSG00000198648	exon	-
chr1:247155565-247159813	0	0	75.3699	0	ENSG00000196418	exon	-
chr9:133412298-133412921	7.03883	7.97827	0	2.59808	ENSG00000148300	exon	-
chr19:3660965-3662001	2.01109	5.69877	0	0	ENSG00000186111	exon	-
chr4:150735257-150808398	2.01109	4.55901	10.7671	11.2583	ENSG00000198589	exon	-
chr10:100923974-100931078	2.01109	0	0	0	ENSG00000119906	exon	+
chr10:101584601-101586156	2.01109	0	0	0	ENSG00000166169	exon	-
chr10:102143044-102145090	2.01109	0	0	0	ENSG00000148840	exon	+
chr10:103378234-103380019	2.01109	0	0	0	ENSG00000148835	exon	+
chr10:103439745-103440850	2.01109	0	0	0	ENSG00000148843	exon	+
chr10:110578627-110603290	2.01109	0	0	0	ENSG00000108055	exon	+
chr10:114254914-114272934	2.01109	0	0	0	ENSG00000165816	exon	+
chr10:119038237-119038439	2.01109	0	0	0	ENSG00000107581	exon	-
chr10:119041993-119044142	2.01109	0	0	0	ENSG00000107581	exon	-
chr10:121913789-121924329	2.01109	0	0	0	ENSG00000107669	exon	-
chr10:124942456-124962408	2.01109	0	0	0	ENSG00000019995|ENSG00000249456	exon	+
chr10:126970701-127043164	2.01109	0	0	0	ENSG00000150760	exon	+
chr10:126970701-127061776	2.01109	0	0	0	ENSG00000150760	exon	+
chr10:126970701-127343746	2.01109	0	0	0	ENSG00000150760	exon	+
chr10:126970701-127404429	2.01109	0	0	0	ENSG00000150760	exon	+
chr10:127008731-127012374	2.01109	0	0	0	ENSG00000150760	exon	+
chr10:13172375-13183100	2.01109	0	0	0	ENSG00000065328	exon	+
chr10:15816834-15843272	2.01109	0	0	0	ENSG00000148481	exon	-
chr10:27043425-27066548	2.01109	0	0	0	ENSG00000107890	exon	-
chr10:34269656-34360259	2.01109	0	0	0	ENSG00000148498	exon	-
chr10:35178888-35207051	2.01109	0	0	0	ENSG00000095794	exon	+
chr10:49869475-49934163	2.01109	0	0	0	ENSG00000227345	exon	-
chr10:49945031-49958480	2.01109	0	0	0	ENSG00000204152	exon	+
chr10:50069546-50110270	2.01109	0	0	0	ENSG00000099290	exon	+
chr10:50078674-50080931	2.01109	0	0	0	ENSG00000099290	exon	+
chr10:5796762-5800705	2.01109	0	0	0	ENSG00000057608	exon	-
chr10:60059339-60064288	2.01109	0	0	0	ENSG00000151150|ENSG00000232682	exon	-|+
chr10:60105904-60114331	2.01109	0	0	0	ENSG00000151150	exon	-
chr10:60105904-60139087	2.01109	0	0	0	ENSG00000151150	exon	-
chr10:60134270-60279639	2.01109	0	0	0	ENSG00000151150	exon	-
chr10:60234687-60466313	2.01109	0	0	0	ENSG00000151150	exon	-
chr10:60508473-60615224	2.01109	0	0	0	ENSG00000151150	exon	-
chr10:68025545-68044563	2.01109	0	0	0	ENSG00000148634	exon	-
chr10:68483419-68493570	2.01109	0	0	0	ENSG00000122912	exon	-
chr10:68483419-68506718	2.01109	0	0	0	ENSG00000122912	exon	-
chr10:68503631-68516843	2.01109	0	0	0	ENSG00000122912	exon	-
chr10:68722454-68740661	2.01109	0	0	0	ENSG00000060339	exon	+
chr10:73529679-73539593	2.01109	0	0	0	ENSG00000166348	exon	-
chr10:73819531-73824084	2.01109	0	0	0	ENSG00000148660	exon	-
chr10:80487955-80489314	2.01109	0	0	0	ENSG00000108219	exon	+
chr10:86451966-86473973	2.01109	0	0	0	ENSG00000062650	exon	-
chr10:92143028-92145112	2.01109	0	0	0	ENSG00000107864	exon	-
chr10:92504793-92537550	2.01109	0	0	0	ENSG00000119912	exon	-
chr11:102349877-102378157	2.01109	0	0	0	ENSG00000110330	exon	+
chr11:103280347-103323990	2.01109	0	0	0	ENSG00000187240	exon	+
chr11:107532299-107557003	2.01109	0	0	0	ENSG00000137760	exon	-
chr11:107803000-107815965	2.01109	0	0	0	ENSG00000110660	exon	-
chr11:108131906-108134316	2.01109	0	0	0	ENSG00000075239	exon	+
chr11:108135141-108148858	2.01109	0	0	0	ENSG00000075239	exon	+
chr11:108158919-108177090	2.01109	0	0	0	ENSG00000149308	exon	-
chr11:117238600-117239860	2.01109	0	0	0	ENSG00000167257	exon	+
chr11:13413529-13445181	2.01109	0	0	0	ENSG00000148925	exon	-
chr11:18514677-18519603	2.01109	0	0	0	ENSG00000074319	exon	-
chr11:18546879-18566482	2.01109	0	0	0	ENSG00000151116	exon	-
chr11:23142098-23192403	2.01109	0	0	0	ENSG00000255418	exon	+
chr11:27338097-27341550	2.01109	0	0	0	ENSG00000109881	exon	-
chr11:2955743-2972243	2.01109	0	0	0	ENSG00000205531	exon	-
chr11:34071725-34079765	2.01109	0	0	0	ENSG00000135387	exon	+
chr11:34090178-34090678	2.01109	0	0	0	ENSG00000135387	exon	+
chr11:34970138-34984728	2.01109	0	0	0	ENSG00000110435	exon	+
chr11:4055525-4074679	2.01109	0	0	0	ENSG00000167323	exon	+
chr11:43414589-43451265	2.01109	0	0	0	ENSG00000052841	exon	+
chr11:46493607-46508370	2.01109	0	0	0	ENSG00000110497	exon	-
chr11:62128150-62130590	2.01109	0	0	0	ENSG00000149503	exon	+
chr11:62715499-62724426	2.01109	0	0	0	ENSG00000214753|ENSG00000234857	exon	-
chr11:68347846-68429700	2.01109	0	0	0	ENSG00000162337	exon	+
chr11:68567013-68576043	2.01109	0	0	0	ENSG00000110075	exon	+
chr11:68793314-68796933	2.01109	0	0	0	ENSG00000110090	exon	-
chr11:72984087-72989097	2.01109	0	0	0	ENSG00000137478	exon	-
chr11:74859157-74863021	2.01109	0	0	0	ENSG00000166435	exon	-
chr11:8452821-8464822	2.01109	0	0	0	ENSG00000130413	exon	-
chr11:85974707-86031611	2.01109	0	0	0	ENSG00000073921	exon	-
chr11:87157340-87158771	2.01109	0	0	0	ENSG00000166575	exon	+
chr11:93248390-93252259	2.01109	0	0	0	.	intergenic	.
chr11:93790573-93794035	2.01109	0	0	0	ENSG00000042429	exon	+
chr11:9429673-9431003	2.01109	0	0	0	ENSG00000205339	exon	+
chr11_KI270831v1_alt:200868-210307	2.01109	0	0	0	ENSG00000273562	exon	-
chr12:100204939-100205757	2.01109	0	0	0	ENSG00000075089	exon	+
chr12:104120399-104123423	2.01109	0	0	0	ENSG00000120837	exon	-
chr12:109102838-109103611	2.01109	0	0	0	ENSG00000076248	exon	+
chr12:110485077-110486717	2.01109	0	0	0	ENSG00000204856	exon	+
chr12:112486474-112489175	2.01109	0	0	0	ENSG00000179295	exon	+
chr12:116236820-116237705	2.01109	0	0	0	ENSG00000123066	exon	-
chr12:120175161-120176217	2.01109	0	0	0	ENSG00000089154	exon	-
chr12:120562944-120563943	2.01109	0	0	0	ENSG00000022840	exon	+
chr12:121402741-121417911	2.01109	0	0	0	ENSG00000170633	exon	+
chr12:124419956-124437996	2.01109	0	0	0	ENSG00000196498	exon	-
chr12:128800853-128815070	2.01109	0	0	0	ENSG00000139370	exon	-
chr12:132668810-132672322	2.01109	0	0	0	ENSG00000177084	exon	-
chr12:132734384-132735512	2.01109	0	0	0	ENSG00000176915	exon	-
chr12:19253939-19257537	2.01109	0	0	0	ENSG00000052126	exon	+
chr12:27654721-27656730	2.01109	0	0	0	ENSG00000110841	exon	+
chr12:28255580-28307749	2.01109	0	0	0	ENSG00000123106	exon	+
chr12:46197719-46198743	2.01109	0	0	0	ENSG00000111371	exon	-
chr12:48939654-48941188	2.01109	0	0	0	ENSG00000134287|ENSG00000255863|ENSG00000272822	exon	-
chr12:50466958-50474167	2.01109	0	0	0	ENSG00000161813	exon	+
chr12:57533952-57534452	2.01109	0	0	0	ENSG00000175203	exon	-
chr12:6869257-6869773	2.01109	0	0	0	ENSG00000111669	exon	+
chr12:69251128-69269668	2.01109	0	0	0	ENSG00000111605	exon	+
chr12:69258998-69262562	2.01109	0	0	0	ENSG00000111605	exon	+
chr12:71656884-71660427	2.01109	0	0	0	ENSG00000133858	exon	-
chr12:81339179-81344693	2.01109	0	0	0	ENSG00000139220	exon	-
chr12:81457764-81457866	2.01109	0	0	0	ENSG00000139220	exon	-
chr12:929763-930144	2.01109	0	0	0	ENSG00000002016	exon	-
chr12:99772921-99782097	2.01109	0	0	0	ENSG00000185046	exon	-
chr13:100625534-100670569	2.01109	0	0	0	ENSG00000125247	exon	-
chr13:32648753-32710106	2.01109	0	0	0	ENSG00000083642	exon	+
chr13:45516142-45519094	2.01109	0	0	0	ENSG00000136152	exon	+
chr13:45970361-45989097	2.01109	0	0	0	ENSG00000123200	exon	-
chr13:77257670-77296674	2.01109	0	0	0	ENSG00000005810	exon	-
chr13:79358273-79371930	2.01109	0	0	0	ENSG00000139746	exon	-
chr13:79539775-79543556	2.01109	0	0	0	.	intergenic	.
chr13:95188452-95188542	2.01109	0	0	0	ENSG00000125257	exon	-
chr13:95206531-95210781	2.01109	0	0	0	ENSG00000125257	exon	-
chr14:20352244-20354247	2.01109	0	0	0	ENSG00000129484	exon	+
chr14:22926132-22927660	2.01109	0	0	0	ENSG00000100462	exon	-
chr14:29926965-29929790	2.01109	0	0	0	.	intergenic	.
chr14:31113103-31172122	2.01109	0	0	0	ENSG00000092148	exon	-
chr14:34807450-34862322	2.01109	0	0	0	ENSG00000198604	exon	-
chr14:35549109-35671517	2.01109	0	0	0	ENSG00000174373	exon	-
chr14:37247102-37308519	2.01109	0	0	0	ENSG00000151338	exon	+
chr14:37266937-37308519	2.01109	0	0	0	ENSG00000151338	exon	+
chr14:37868445-37882079	2.01109	0	0	0	.	intergenic	.
chr14:37939409-37968588	2.01109	0	0	0	ENSG00000139865	exon	+
chr14:49669523-49674427	2.01109	0	0	0	ENSG00000100479	exon	-
chr14:49825866-49833496	2.01109	0	0	0	ENSG00000165525	exon	-
chr14:52511239-52544371	2.01109	0	0	0	ENSG00000087301	exon	-
chr14:60114699-60134048	2.01109	0	0	0	ENSG00000126773	exon	+
chr14:61445691-61485656	2.01109	0	0	0	ENSG00000027075	exon	+
chr14:67279017-67323812	2.01109	0	0	0	ENSG00000072415	exon	+
chr14:73103191-73111155	2.01109	0	0	0	ENSG00000119707	exon	+
chr14:73736997-73737297	2.01109	0	0	0	ENSG00000156030	exon	-
chr14:74683295-74701774	2.01109	0	0	0	ENSG00000119682	exon	-
chr14:76166662-76178042	2.01109	0	0	0	ENSG00000089916	exon	+
chr14:77720710-77737075	2.01109	0	0	0	ENSG00000100603|ENSG00000119705	exon	-|+
chr14:80504911-80530886	2.01109	0	0	0	ENSG00000100629	exon	-
chr14:92096092-92096838	2.01109	0	0	0	ENSG00000066427	exon	-
chr14:92126121-92143294	2.01109	0	0	0	ENSG00000165934	exon	+
chr15:100152611-100199423	2.01109	0	0	0	ENSG00000140470	exon	-
chr15:101235081-101235577	2.01109	0	0	0	ENSG00000131873	exon	-
chr15:101382091-101443660	2.01109	0	0	0	ENSG00000140479	exon	-
chr15:20466194-20466370	2.01109	0	0	0	ENSG00000180229	exon	-
chr15:22534067-22534243	2.01109	0	0	0	ENSG00000276550	exon	+
chr15:24975357-24977029	2.01109	0	0	0	ENSG00000128739|ENSG00000273173	exon	+
chr15:42810613-42840433	2.01109	0	0	0	ENSG00000128881	exon	-
chr15:43398040-43401850	2.01109	0	0	0	ENSG00000137822	exon	+
chr15:44328684-44338317	2.01109	0	0	0	ENSG00000166734	exon	+
chr15:44331987-44380976	2.01109	0	0	0	ENSG00000166734	exon	+
chr15:44648865-44652266	2.01109	0	0	0	ENSG00000104133	exon	-
chr15:48152233-48152284	2.01109	0	0	0	ENSG00000104177	exon	-
chr15:50300788-50309798	2.01109	0	0	0	ENSG00000104064	exon	-
chr15:63570432-63574403	2.01109	0	0	0	ENSG00000140455	exon	+
chr15:63690540-63694894	2.01109	0	0	0	ENSG00000103657	exon	-
chr15:65463760-65480399	2.01109	0	0	0	ENSG00000074603	exon	-
chr15:65722847-65732818	2.01109	0	0	0	ENSG00000174485	exon	-
chr15:65729071-65756472	2.01109	0	0	0	ENSG00000174485	exon	-
chr15:71888003-71905006	2.01109	0	0	0	ENSG00000066933	exon	-
chr15:72007825-72027793	2.01109	0	0	0	ENSG00000066933	exon	-
chr15:75400039-75414311	2.01109	0	0	0	ENSG00000169375	exon	-
chr15:75490207-75527261	2.01109	0	0	0	ENSG00000169410|ENSG00000260269	exon	-
chr15:75868950-75883424	2.01109	0	0	0	ENSG00000140367	exon	+
chr15:75873427-75878021	2.01109	0	0	0	ENSG00000140367	exon	+
chr15:78544868-78545764	2.01109	0	0	0	ENSG00000041357	exon	+
chr15:84687624-84691644	2.01109	0	0	0	ENSG00000140612	exon	-
chr15:85664562-85693451	2.01109	0	0	0	ENSG00000170776	exon	+
chr15:85710578-85727463	2.01109	0	0	0	ENSG00000170776	exon	+
chr15:89247628-89260843	2.01109	0	0	0	ENSG00000140525	exon	+
chr15:89258703-89274304	2.01109	0	0	0	ENSG00000140525	exon	+
chr15:89888520-89889140	2.01109	0	0	0	ENSG00000157823|ENSG00000250021	exon	-
chr15:92978233-92979283	2.01109	0	0	0	ENSG00000173575	exon	+
chr15:94440175-94458246	2.01109	0	0	0	ENSG00000140563	exon	+
chr16:11886470-11887750	2.01109	0	0	0	ENSG00000103342	exon	-
chr16:15879803-15884205	2.01109	0	0	0	ENSG00000133393	exon	-
chr16:16086823-16102717	2.01109	0	0	0	ENSG00000103222	exon	+
chr16:18835932-18845651	2.01109	0	0	0	ENSG00000157106	exon	-
chr16:2050864-2051761	2.01109	0	0	0	.	intergenic	.
chr16:20813189-20816212	2.01109	0	0	0	ENSG00000005189	exon	+
chr16:2262277-2264331	2.01109	0	0	0	ENSG00000205937|ENSG00000279473	exon	-|+
chr16:27701588-27708920	2.01109	0	0	0	ENSG00000047578|ENSG00000261329	exon	-|+
chr16:28900586-28908764	2.01109	0	0	0	ENSG00000177548|ENSG00000196296	exon	-|+
chr16:28952131-28959100	2.01109	0	0	0	ENSG00000176953	exon	+
chr16:29859352-29859441	2.01109	0	0	0	.	intergenic	.
chr16:29905787-29906127	2.01109	0	0	0	ENSG00000174939	exon	+
chr16:47311239-47313823	2.01109	0	0	0	ENSG00000129636	exon	-
chr16:50786854-50793664	2.01109	0	0	0	ENSG00000083799	exon	+
chr16:53308685-53318340	2.01109	0	0	0	ENSG00000177200	exon	+
chr16:66725827-66729099	2.01109	0	0	0	ENSG00000135720	exon	-
chr16:69245601-69284244	2.01109	0	0	0	ENSG00000168807	exon	+
chr16:70120460-70120719	2.01109	0	0	0	ENSG00000090857	exon	+
chr16:70144420-70153573	2.01109	0	0	0	ENSG00000090857	exon	+
chr16:72368652-72427457	2.01109	0	0	0	ENSG00000260664|ENSG00000261008	exon	-|+
chr16:72889730-72960194	2.01109	0	0	0	ENSG00000140836	exon	-
chr16:74632522-74636577	2.01109	0	0	0	ENSG00000168411	exon	-
chr16:88004294-88038011	2.01109	0	0	0	ENSG00000172530	exon	+
chr16:8858349-8859335	2.01109	0	0	0	ENSG00000153048	exon	-
chr16:88658649-88659328	2.01109	0	0	0	ENSG00000167508	exon	-
chr16_KI270853v1_alt:1782667-1783798	2.01109	0	0	0	ENSG00000278183	exon	+
chr17:12095574-12113360	2.01109	0	0	0	ENSG00000065559	exon	+
chr17:15540432-15553829	2.01109	0	0	0	ENSG00000175106|ENSG00000259024	exon	-
chr17:17260300-17270807	2.01109	0	0	0	ENSG00000141030	exon	-
chr17:20204332-20232405	2.01109	0	0	0	ENSG00000128487	exon	+
chr17:30734896-30766588	2.01109	0	0	0	ENSG00000264538	exon	+
chr17:31993241-31996877	2.01109	0	0	0	ENSG00000178691	exon	+
chr17:32351738-32362984	2.01109	0	0	0	ENSG00000010244|ENSG00000265794	exon	+
chr17:35824077-35834598	2.01109	0	0	0	ENSG00000270647	exon	+
chr17:35920186-35930255	2.01109	0	0	0	ENSG00000278023	exon	-
chr17:3814321-3822052	2.01109	0	0	0	ENSG00000074356	exon	-
chr17:39439164-39443628	2.01109	0	0	0	ENSG00000125686	exon	-
chr17:46963696-46965039	2.01109	0	0	0	ENSG00000108433	exon	+
chr17:47137151-47172064	2.01109	0	0	0	ENSG00000004897	exon	-
chr17:50736959-50741731	2.01109	0	0	0	ENSG00000108848	exon	+
chr17:56844018-56845809	2.01109	0	0	0	ENSG00000153933	exon	+
chr17:58694930-58720812	2.01109	0	0	0	ENSG00000108384	exon	+
chr17:59070822-59084089	2.01109	0	0	0	ENSG00000108395	exon	-
chr17:59693877-59694006	2.01109	0	0	0	ENSG00000141367	exon	+
chr17:61889785-61891689	2.01109	0	0	0	ENSG00000108506	exon	-
chr17:623532-631628	2.01109	0	0	0	ENSG00000141252	exon	-
chr17:64583460-64586170	2.01109	0	0	0	ENSG00000108854	exon	-
chr17:67120404-67167796	2.01109	0	0	0	ENSG00000198265	exon	-
chr17:68306942-68357008	2.01109	0	0	0	ENSG00000141337	exon	+
chr17:7348475-7348673	2.01109	0	0	0	ENSG00000072818	exon	+
chr17:7499038-7499491	2.01109	0	0	0	ENSG00000181222	exon	+
chr17:75955565-75955947	2.01109	0	0	0	ENSG00000161533	exon	-
chr17:78004169-78031842	2.01109	0	0	0	ENSG00000078687	exon	+
chr17:80222654-80227960	2.01109	0	0	0	ENSG00000181045	exon	+
chr17:80289658-80291827	2.01109	0	0	0	ENSG00000173821	exon	+
chr17:81280608-81284895	2.01109	0	0	0	ENSG00000157637	exon	-
chr17_KI270857v1_alt:1676903-1683935	2.01109	0	0	0	ENSG00000277104	exon	+
chr17_KI270857v1_alt:1679670-1704710	2.01109	0	0	0	ENSG00000277104	exon	+
chr17_KI270862v1_alt:303117-304034	2.01109	0	0	0	ENSG00000274474	exon	-
chr17_KI270908v1_alt:165255-165882	2.01109	0	0	0	ENSG00000276358	exon	-
chr18:116841-118504	2.01109	0	0	0	ENSG00000263006	exon	+
chr18:13048858-13073185	2.01109	0	0	0	ENSG00000101639	exon	+
chr18:20953577-20955245	2.01109	0	0	0	ENSG00000067900	exon	-
chr18:21039471-21044186	2.01109	0	0	0	ENSG00000067900	exon	-
chr18:21536041-21568094	2.01109	0	0	0	ENSG00000141446	exon	-
chr18:21761441-21819646	2.01109	0	0	0	ENSG00000101752	exon	+
chr18:23693804-23763523	2.01109	0	0	0	ENSG00000053747	exon	+
chr18:32111753-32126800	2.01109	0	0	0	ENSG00000134758|ENSG00000263917	exon	+
chr18:58696365-58700591	2.01109	0	0	0	ENSG00000172175	exon	+
chr18:72750061-72783906	2.01109	0	0	0	ENSG00000166342	exon	-
chr18:8624937-8638416	2.01109	0	0	0	ENSG00000206418	exon	+
chr18:8714138-8720496	2.01109	0	0	0	ENSG00000168502	exon	+
chr19:10110791-10110860	2.01109	0	0	0	ENSG00000130810|ENSG00000243207	exon	+
chr19:11003028-11003397	2.01109	0	0	0	ENSG00000127616	exon	+
chr19:11335446-11335783	2.01109	0	0	0	ENSG00000105514	exon	-
chr19:12517744-12528696	2.01109	0	0	0	ENSG00000249709|ENSG00000269693	exon	-
chr19:12679456-12680325	2.01109	0	0	0	ENSG00000095059	exon	-
chr19:14458030-14458375	2.01109	0	0	0	ENSG00000123143	exon	+
chr19:15267415-15273133	2.01109	0	0	0	ENSG00000141867	exon	-
chr19:16679983-16680581	2.01109	0	0	0	ENSG00000072954	exon	+
chr19:17101659-17102557	2.01109	0	0	0	ENSG00000099331	exon	+
chr19:18921662-18922744	2.01109	0	0	0	ENSG00000105671	exon	+
chr19:2076810-2078679	2.01109	0	0	0	ENSG00000172081	exon	-
chr19:23095011-23138555	2.01109	0	0	0	ENSG00000267886	exon	+
chr19:23807825-23833521	2.01109	0	0	0	ENSG00000205246|ENSG00000233836	exon	+
chr19:3425105-3435207	2.01109	0	0	0	ENSG00000141905	exon	+
chr19:34430575-34464131	2.01109	0	0	0	ENSG00000126261	exon	+
chr19:34431860-34464131	2.01109	0	0	0	ENSG00000126261	exon	+
chr19:34431860-34467014	2.01109	0	0	0	ENSG00000126261	exon	+
chr19:34443843-34445121	2.01109	0	0	0	ENSG00000126261	exon	+
chr19:3730027-3732038	2.01109	0	0	0	ENSG00000105289	exon	+
chr19:4405911-4409759	2.01109	0	0	0	ENSG00000167670	exon	+
chr19:4408902-4409759	2.01109	0	0	0	ENSG00000167670	exon	+
chr19:49342437-49343398	2.01109	0	0	0	ENSG00000074219	exon	-
chr19:5039835-5041251	2.01109	0	0	0	ENSG00000127663	exon	+
chr19:52728729-52730005	2.01109	0	0	0	ENSG00000213020	exon	-
chr19:53148680-53153793	2.01109	0	0	0	ENSG00000197937	exon	-
chr19:53521855-53522684	2.01109	0	0	0	ENSG00000130844	exon	+
chr19:5641593-5657347	2.01109	0	0	0	ENSG00000160633	exon	+
chr19:5711770-5714271	2.01109	0	0	0	ENSG00000196365	exon	-
chr19:9652952-9659467	2.01109	0	0	0	ENSG00000171466	exon	-
chr1:10095460-10105744	2.01109	0	0	0	ENSG00000130939	exon	+
chr1:11121245-11122126	2.01109	0	0	0	ENSG00000198793	exon	-
chr1:11212311-11216234	2.01109	0	0	0	ENSG00000198793	exon	-
chr1:112555867-112616844	2.01109	0	0	0	ENSG00000007341	exon	-
chr1:120461253-120465371	2.01109	0	0	0	ENSG00000270231	exon	+
chr1:1256044-1267992	2.01109	0	0	0	ENSG00000160087	exon	-
chr1:1387234-1390865	2.01109	0	0	0	ENSG00000221978	exon	-
chr1:147111891-147112735	2.01109	0	0	0	ENSG00000227242	exon	-
chr1:150334934-150335241	2.01109	0	0	0	ENSG00000117360	exon	+
chr1:150334934-150340477	2.01109	0	0	0	ENSG00000117360	exon	+
chr1:150440922-150446401	2.01109	0	0	0	ENSG00000163125	exon	+
chr1:150444250-150446401	2.01109	0	0	0	ENSG00000163125	exon	+
chr1:155265859-155266895	2.01109	0	0	0	ENSG00000176444	exon	-
chr1:155360300-155395553	2.01109	0	0	0	ENSG00000116539	exon	-
chr1:155738349-155738440	2.01109	0	0	0	ENSG00000132676	exon	+
chr1:155921374-155925843	2.01109	0	0	0	ENSG00000132680	exon	-
chr1:155925631-155927156	2.01109	0	0	0	ENSG00000132680	exon	-
chr1:1668326-1670151	2.01109	0	0	0	ENSG00000189339	exon	-
chr1:167772274-167776166	2.01109	0	0	0	ENSG00000197965	exon	+
chr1:167951799-168004793	2.01109	0	0	0	ENSG00000143164	exon	+
chr1:167951799-168023047	2.01109	0	0	0	ENSG00000143164	exon	+
chr1:168305007-168308877	2.01109	0	0	0	ENSG00000143178	exon	+
chr1:171535427-171566421	2.01109	0	0	0	ENSG00000117523	exon	+
chr1:173992754-173993135	2.01109	0	0	0	ENSG00000135870	exon	-
chr1:179368799-179411266	2.01109	0	0	0	ENSG00000162779	exon	+
chr1:1825396-1853297	2.01109	0	0	0	ENSG00000078369	exon	-
chr1:182842544-182843434	2.01109	0	0	0	ENSG00000135829	exon	+
chr1:186318446-186318828	2.01109	0	0	0	ENSG00000047410	exon	-
chr1:201854594-201858994	2.01109	0	0	0	ENSG00000198700	exon	+
chr1:203833790-203840374	2.01109	0	0	0	ENSG00000058673	exon	+
chr1:205727699-205729621	2.01109	0	0	0	ENSG00000069275	exon	-
chr1:20749722-20773610	2.01109	0	0	0	ENSG00000127483	exon	-
chr1:20765376-20776750	2.01109	0	0	0	ENSG00000127483	exon	-
chr1:207815928-207817414	2.01109	0	0	0	ENSG00000203709	exon	-
chr1:20840855-20865262	2.01109	0	0	0	ENSG00000075151	exon	-
chr1:21001198-21002808	2.01109	0	0	0	ENSG00000075151	exon	-
chr1:213129526-213176492	2.01109	0	0	0	ENSG00000136643	exon	+
chr1:2144209-2145511	2.01109	0	0	0	ENSG00000067606|ENSG00000271806	exon	-|+
chr1:21701497-21724095	2.01109	0	0	0	ENSG00000090686	exon	-
chr1:220006105-220007338	2.01109	0	0	0	ENSG00000136628	exon	-
chr1:220796642-220805274	2.01109	0	0	0	ENSG00000186205	exon	+
chr1:222621158-222633249	2.01109	0	0	0	ENSG00000154305	exon	+
chr1:224189576-224192593	2.01109	0	0	0	ENSG00000143753	exon	+
chr1:224235807-224236582	2.01109	0	0	0	ENSG00000143748	exon	-
chr1:233054267-233095863	2.01109	0	0	0	ENSG00000135749	exon	-
chr1:233090060-233095863	2.01109	0	0	0	ENSG00000135749	exon	-
chr1:235178782-235178900	2.01109	0	0	0	.	intergenic	.
chr1:235480053-235494828	2.01109	0	0	0	ENSG00000162885	exon	-
chr1:23785674-23786423	2.01109	0	0	0	ENSG00000057757	exon	+
chr1:246544520-246556721	2.01109	0	0	0	ENSG00000162851	exon	-
chr1:247155565-247159867	2.01109	0	0	0	ENSG00000196418	exon	-
chr1:29148079-29168638	2.01109	0	0	0	ENSG00000116350	exon	-
chr1:32324478-32327677	2.01109	0	0	0	ENSG00000116478	exon	+
chr1:32668224-32672901	2.01109	0	0	0	ENSG00000162521	exon	+
chr1:35177988-35188090	2.01109	0	0	0	ENSG00000116560	exon	-
chr1:35441046-35462713	2.01109	0	0	0	ENSG00000142687	exon	-
chr1:37582222-37587495	2.01109	0	0	0	ENSG00000134697	exon	-
chr1:39853969-39857417	2.01109	0	0	0	ENSG00000043514	exon	-
chr1:40514514-40517186	2.01109	0	0	0	ENSG00000164002|ENSG00000227278	exon	-|+
chr1:42265114-42278784	2.01109	0	0	0	ENSG00000198815	exon	-
chr1:43694708-43698013	2.01109	0	0	0	ENSG00000066135	exon	+
chr1:43858134-43858636	2.01109	0	0	0	ENSG00000126091	exon	+
chr1:47280240-47282459	2.01109	0	0	0	ENSG00000123473	exon	-
chr1:47295764-47301748	2.01109	0	0	0	ENSG00000123473	exon	-
chr1:51560881-51750195	2.01109	0	0	0	ENSG00000117859|ENSG00000227070	exon	+
chr1:51819799-51834170	2.01109	0	0	0	ENSG00000078618	exon	-
chr1:58506059-58534331	2.01109	0	0	0	ENSG00000162600|ENSG00000173406	exon	-
chr1:5961793-5986327	2.01109	0	0	0	ENSG00000131697	exon	-
chr1:6121104-6121573	2.01109	0	0	0	ENSG00000116254	exon	-
chr1:62013342-62051058	2.01109	0	0	0	ENSG00000132849	exon	+
chr1:66946149-66959743	2.01109	0	0	0	ENSG00000198160	exon	+
chr1:75739979-75750546	2.01109	0	0	0	ENSG00000117054	exon	+
chr1:75745805-75750546	2.01109	0	0	0	ENSG00000117054	exon	+
chr1:85775673-85786461	2.01109	0	0	0	ENSG00000171502	exon	-
chr1:86863143-86863297	2.01109	0	0	0	ENSG00000183291	exon	-
chr1:90982309-90982370	2.01109	0	0	0	ENSG00000122482	exon	-
chr1:93210801-93216746	2.01109	0	0	0	ENSG00000122483	exon	+
chr1:94201719-94231643	2.01109	0	0	0	ENSG00000137962	exon	-
chr1:9726908-9727772	2.01109	0	0	0	ENSG00000171608	exon	+
chr1_KI270763v1_alt:176391-237429	2.01109	0	0	0	ENSG00000276725	exon	-
chr1_KI270763v1_alt:316820-342800	2.01109	0	0	0	ENSG00000276111	exon	+
chr20:13559007-13580981	2.01109	0	0	0	ENSG00000089123	exon	-
chr20:13623445-13630152	2.01109	0	0	0	ENSG00000089123	exon	-
chr20:16335925-16381747	2.01109	0	0	0	ENSG00000089177	exon	-
chr20:17952586-17954117	2.01109	0	0	0	ENSG00000089006	exon	-
chr20:21340720-21346550	2.01109	0	0	0	ENSG00000088930	exon	+
chr20:2986764-2988474	2.01109	0	0	0	ENSG00000132670	exon	+
chr20:33657635-33657789	2.01109	0	0	0	ENSG00000125967	exon	-
chr20:34470047-34481206	2.01109	0	0	0	ENSG00000078747	exon	+
chr20:35721739-35732135	2.01109	0	0	0	ENSG00000131051	exon	-
chr20:35801490-35871829	2.01109	0	0	0	ENSG00000025293	exon	+
chr20:37056145-37065473	2.01109	0	0	0	ENSG00000080839	exon	-
chr20:41512845-41551360	2.01109	0	0	0	ENSG00000124177	exon	-
chr20:59968966-59992520	2.01109	0	0	0	ENSG00000124215	exon	+
chr20:62656358-62669078	2.01109	0	0	0	ENSG00000101187	exon	+
chr20:62857394-62859526	2.01109	0	0	0	ENSG00000101190	exon	-
chr20:63928334-63931022	2.01109	0	0	0	ENSG00000101152	exon	+
chr21:16181590-16295062	2.01109	0	0	0	ENSG00000215386	exon	+
chr21:16214256-16260847	2.01109	0	0	0	.	intergenic	.
chr21:21018648-21146134	2.01109	0	0	0	.	intergenic	.
chr21:21373862-21477471	2.01109	0	0	0	ENSG00000154654	exon	+
chr21:25741572-25762365	2.01109	0	0	0	ENSG00000154727	exon	+
chr21:28930358-28961192	2.01109	0	0	0	ENSG00000198862	exon	-
chr21:32748498-32755353	2.01109	0	0	0	ENSG00000159086	exon	-
chr21:34094862-34125480	2.01109	0	0	0	ENSG00000198743|ENSG00000243927|ENSG00000272657	exon	+
chr21:36364092-36372531	2.01109	0	0	0	ENSG00000159256	exon	+
chr21:37108391-37148647	2.01109	0	0	0	ENSG00000182670	exon	+
chr21:37420298-37428908	2.01109	0	0	0	ENSG00000157540	exon	+
chr21:39200218-39202545	2.01109	0	0	0	ENSG00000185658	exon	-
chr21:39247700-39298582	2.01109	0	0	0	ENSG00000185658	exon	-
chr21:43746078-43749080	2.01109	0	0	0	ENSG00000160209	exon	+
chr21:46399589-46402483	2.01109	0	0	0	ENSG00000160299	exon	+
chr22:28695709-28699937	2.01109	0	0	0	ENSG00000183765	exon	-
chr22:32478980-32493281	2.01109	0	0	0	ENSG00000100225	exon	+
chr22:41125863-41137790	2.01109	0	0	0	ENSG00000100393	exon	+
chr22:41125863-41146816	2.01109	0	0	0	ENSG00000100393	exon	+
chr22:41274599-41281082	2.01109	0	0	0	ENSG00000100401	exon	-
chr22:41338312-41339191	2.01109	0	0	0	ENSG00000100403	exon	+
chr22:41893116-41894937	2.01109	0	0	0	ENSG00000198911	exon	+
chr22:45700281-45729590	2.01109	0	0	0	ENSG00000130638	exon	+
chr22:45700281-45740538	2.01109	0	0	0	ENSG00000130638	exon	+
chr2:102657563-102665350	2.01109	0	0	0	ENSG00000115616	exon	+
chr2:108771700-108773046	2.01109	0	0	0	ENSG00000153201	exon	+
chr2:112299848-112311937	2.01109	0	0	0	ENSG00000188177	exon	+
chr2:113454740-113462494	2.01109	0	0	0	ENSG00000136682	exon	+
chr2:113830851-113843353	2.01109	0	0	0	ENSG00000228857|ENSG00000244063	exon	-
chr2:135769768-135770735	2.01109	0	0	0	ENSG00000144224	exon	+
chr2:152662602-152669270	2.01109	0	0	0	ENSG00000196504	exon	-
chr2:159729008-159762993	2.01109	0	0	0	ENSG00000136536	exon	+
chr2:164692220-164705105	2.01109	0	0	0	ENSG00000082438	exon	-
chr2:168012633-168183602	2.01109	0	0	0	ENSG00000198648	exon	-
chr2:168035471-168182090	2.01109	0	0	0	ENSG00000198648	exon	-
chr2:168040498-168182090	2.01109	0	0	0	ENSG00000198648	exon	-
chr2:169530586-169544835	2.01109	0	0	0	ENSG00000138399	exon	-
chr2:171006146-171117857	2.01109	0	0	0	ENSG00000198586	exon	-
chr2:171011372-171028405	2.01109	0	0	0	ENSG00000198586	exon	-
chr2:171448680-171476950	2.01109	0	0	0	ENSG00000115827	exon	+
chr2:171715327-171729853	2.01109	0	0	0	ENSG00000077380	exon	+
chr2:171965337-171966949	2.01109	0	0	0	ENSG00000128708	exon	+
chr2:172558707-172562291	2.01109	0	0	0	ENSG00000152256	exon	+
chr2:180567029-180657024	2.01109	0	0	0	.	intergenic	.
chr2:182976892-182995838	2.01109	0	0	0	ENSG00000061676	exon	-
chr2:192413656-192431492	2.01109	0	0	0	.	intergenic	.
chr2:199348700-199433514	2.01109	0	0	0	ENSG00000119042	exon	-
chr2:20307977-20333063	2.01109	0	0	0	ENSG00000055917	exon	-
chr2:203193794-203197391	2.01109	0	0	0	ENSG00000144426	exon	+
chr2:206279539-206318135	2.01109	0	0	0	ENSG00000204186	exon	+
chr2:20638435-20641180	2.01109	0	0	0	ENSG00000118960	exon	-
chr2:216420298-216423683	2.01109	0	0	0	ENSG00000138375	exon	+
chr2:223765212-223777869	2.01109	0	0	0	ENSG00000152056	exon	-
chr2:230470098-230470142	2.01109	0	0	0	ENSG00000067066	exon	+
chr2:238182064-238184113	2.01109	0	0	0	ENSG00000132323	exon	-
chr2:241140520-241143074	2.01109	0	0	0	ENSG00000115687	exon	-
chr2:24137908-24147086	2.01109	0	0	0	ENSG00000219626|ENSG00000276087	exon	+
chr2:241403827-241411130	2.01109	0	0	0	ENSG00000006607	exon	+
chr2:241403827-241436538	2.01109	0	0	0	ENSG00000006607	exon	+
chr2:28936921-28942381	2.01109	0	0	0	ENSG00000163811	exon	+
chr2:53923320-53949283	2.01109	0	0	0	ENSG00000068878	exon	-
chr2:70259359-70277874	2.01109	0	0	0	ENSG00000116005	exon	+
chr2:71348752-71380565	2.01109	0	0	0	ENSG00000075292	exon	+
chr2:72465159-72575668	2.01109	0	0	0	ENSG00000144036	exon	-
chr2:86127160-86127991	2.01109	0	0	0	ENSG00000132300	exon	+
chr2:86510357-86510429	2.01109	0	0	0	ENSG00000115561|ENSG00000249884	exon	-
chr2:97187197-97187401	2.01109	0	0	0	ENSG00000135976	exon	+
chr2:99194750-99195756	2.01109	0	0	0	ENSG00000185414|ENSG00000241962|ENSG00000273155	exon	+
chr3:119863418-119905852	2.01109	0	0	0	ENSG00000082701	exon	-
chr3:121114924-121157627	2.01109	0	0	0	ENSG00000145087	exon	+
chr3:121529644-121544906	2.01109	0	0	0	ENSG00000051341	exon	-
chr3:121714860-121730973	2.01109	0	0	0	ENSG00000173230	exon	-
chr3:123223558-123259589	2.01109	0	0	0	ENSG00000065485|ENSG00000121542	exon	+
chr3:125277725-125331238	2.01109	0	0	0	ENSG00000163848	exon	-
chr3:128806371-128807671	2.01109	0	0	0	ENSG00000075785	exon	+
chr3:129393952-129514554	2.01109	0	0	0	ENSG00000163913	exon	+
chr3:129827802-129828508	2.01109	0	0	0	ENSG00000172765	exon	-
chr3:129880308-129880559	2.01109	0	0	0	ENSG00000172765	exon	-
chr3:129880308-129880562	2.01109	0	0	0	ENSG00000172765	exon	-
chr3:132713125-132719830	2.01109	0	0	0	ENSG00000113971|ENSG00000274810	exon	-
chr3:134158120-134195182	2.01109	0	0	0	ENSG00000163785	exon	-
chr3:143034887-143043276	2.01109	0	0	0	ENSG00000163714	exon	+
chr3:146121111-146124229	2.01109	0	0	0	ENSG00000152952	exon	-
chr3:155897926-155916192	2.01109	0	0	0	ENSG00000163655	exon	+
chr3:155910691-155925366	2.01109	0	0	0	ENSG00000163655	exon	+
chr3:170122590-170126007	2.01109	0	0	0	ENSG00000173889	exon	-
chr3:17586352-17625224	2.01109	0	0	0	ENSG00000131374	exon	-
chr3:177064919-177098541	2.01109	0	0	0	ENSG00000177565	exon	-
chr3:183717650-183762279	2.01109	0	0	0	ENSG00000163872	exon	+
chr3:183747671-183762279	2.01109	0	0	0	ENSG00000163872	exon	+
chr3:185437446-185443636	2.01109	0	0	0	ENSG00000073803	exon	+
chr3:186784563-186786051	2.01109	0	0	0	ENSG00000156976	exon	+
chr3:188758631-188760282	2.01109	0	0	0	ENSG00000145012	exon	+
chr3:19253653-19281329	2.01109	0	0	0	ENSG00000183960	exon	+
chr3:19450105-19456982	2.01109	0	0	0	ENSG00000183960	exon	+
chr3:195381008-195412916	2.01109	0	0	0	ENSG00000114331	exon	-
chr3:196073929-196075360	2.01109	0	0	0	ENSG00000072274	exon	-
chr3:197081050-197119530	2.01109	0	0	0	ENSG00000075711	exon	-
chr3:197130526-197149796	2.01109	0	0	0	ENSG00000075711	exon	-
chr3:197974376-197980504	2.01109	0	0	0	ENSG00000185621	exon	+
chr3:27411641-27424152	2.01109	0	0	0	ENSG00000033867	exon	-
chr3:33068229-33068970	2.01109	0	0	0	ENSG00000170266	exon	-
chr3:43549719-43565727	2.01109	0	0	0	ENSG00000160746	exon	-
chr3:44455120-44458364	2.01109	0	0	0	ENSG00000185219	exon	-
chr3:47067069-47098081	2.01109	0	0	0	ENSG00000181555	exon	-
chr3:47736033-47772936	2.01109	0	0	0	ENSG00000173473	exon	-
chr3:49967469-49975392	2.01109	0	0	0	ENSG00000004534	exon	+
chr3:50252099-50253184	2.01109	0	0	0	ENSG00000114353	exon	+
chr3:52204692-52206751	2.01109	0	0	0	ENSG00000023330	exon	+
chr3:52693407-52694103	2.01109	0	0	0	ENSG00000163938	exon	+
chr3:53105672-53125994	2.01109	0	0	0	ENSG00000163933	exon	-
chr3:58109627-58110044	2.01109	0	0	0	ENSG00000136068	exon	+
chr3:65429519-65453340	2.01109	0	0	0	ENSG00000151276	exon	-
chr3:66407347-66417266	2.01109	0	0	0	ENSG00000144749	exon	-
chr3:67669815-67671004	2.01109	0	0	0	ENSG00000241316	exon	+
chr3:69027975-69028288	2.01109	0	0	0	ENSG00000144747	exon	-
chr3:71041327-71047095	2.01109	0	0	0	ENSG00000114861	exon	-
chr3:72824423-72844423	2.01109	0	0	0	ENSG00000144736	exon	-
chr4:101040481-101109078	2.01109	0	0	0	ENSG00000138814	exon	-
chr4:101061086-101063357	2.01109	0	0	0	ENSG00000138814	exon	-
chr4:107682014-107694006	2.01109	0	0	0	ENSG00000138801	exon	-
chr4:128074459-128091144	2.01109	0	0	0	ENSG00000138709	exon	+
chr4:128074459-128093031	2.01109	0	0	0	ENSG00000138709	exon	+
chr4:128179405-128181284	2.01109	0	0	0	ENSG00000138709	exon	+
chr4:138214584-138232382	2.01109	0	0	0	ENSG00000151012	exon	-
chr4:139043073-139045389	2.01109	0	0	0	ENSG00000151014	exon	+
chr4:139060323-139073567	2.01109	0	0	0	ENSG00000109381	exon	-
chr4:146292928-146294095	2.01109	0	0	0	ENSG00000120519	exon	-
chr4:146867497-146909249	2.01109	0	0	0	ENSG00000137473	exon	-
chr4:150467672-150683717	2.01109	0	0	0	ENSG00000198589	exon	-
chr4:150806270-150849575	2.01109	0	0	0	ENSG00000198589	exon	-
chr4:151174669-151187463	2.01109	0	0	0	ENSG00000109686	exon	-
chr4:152411302-152469988	2.01109	0	0	0	ENSG00000109670	exon	-
chr4:15686462-15686598	2.01109	0	0	0	ENSG00000237765	exon	+
chr4:177339782-177353728	2.01109	0	0	0	ENSG00000109674	exon	+
chr4:185418440-185418770	2.01109	0	0	0	ENSG00000109775	exon	-
chr4:39320382-39323417	2.01109	0	0	0	ENSG00000035928	exon	-
chr4:39737419-39755739	2.01109	0	0	0	ENSG00000078140	exon	+
chr4:39841947-39925933	2.01109	0	0	0	ENSG00000121892	exon	-
chr4:41453564-41494606	2.01109	0	0	0	ENSG00000064042	exon	+
chr4:41598919-41619440	2.01109	0	0	0	ENSG00000064042	exon	+
chr4:41646122-41662984	2.01109	0	0	0	ENSG00000064042	exon	+
chr4:51863436-51914078	2.01109	0	0	0	ENSG00000109184	exon	+
chr4:52626017-52631144	2.01109	0	0	0	ENSG00000109189	exon	-
chr4:6078938-6085629	2.01109	0	0	0	ENSG00000152969	exon	-
chr4:67720421-67730170	2.01109	0	0	0	ENSG00000248049|ENSG00000270228	exon	-|+
chr4:70826123-70833273	2.01109	0	0	0	ENSG00000132463	exon	-
chr4:71236575-71255399	2.01109	0	0	0	ENSG00000080493	exon	+
chr4:76730803-76741926	2.01109	0	0	0	ENSG00000138771	exon	+
chr4:78826036-78851056	2.01109	0	0	0	ENSG00000138756	exon	+
chr4:82454721-82457038	2.01109	0	0	0	ENSG00000145293	exon	+
chr4:82946257-82961476	2.01109	0	0	0	ENSG00000189308	exon	-
chr4:84772834-84794979	2.01109	0	0	0	ENSG00000163625	exon	-
chr4:84849901-84912319	2.01109	0	0	0	ENSG00000163625	exon	-
chr4:87159457-87195690	2.01109	0	0	0	ENSG00000145332	exon	-
chr4:87163557-87195690	2.01109	0	0	0	ENSG00000145332	exon	-
chr4:95104407-95131512	2.01109	0	0	0	ENSG00000138696	exon	+
chr4:99028866-99048876	2.01109	0	0	0	ENSG00000164024	exon	+
chr5:108224120-108367953	2.01109	0	0	0	ENSG00000145743	exon	-
chr5:112985834-113001674	2.01109	0	0	0	ENSG00000172795	exon	+
chr5:113553766-113567849	2.01109	0	0	0	ENSG00000047188	exon	+
chr5:132932177-132937740	2.01109	0	0	0	ENSG00000072364	exon	-
chr5:138781922-138783372	2.01109	0	0	0	ENSG00000044115	exon	+
chr5:14673641-14693094	2.01109	0	0	0	ENSG00000154124	exon	+
chr5:148394713-148424117	2.01109	0	0	0	ENSG00000145868	exon	+
chr5:151786602-151791062	2.01109	0	0	0	ENSG00000145907	exon	+
chr5:157803649-157817547	2.01109	0	0	0	ENSG00000113282	exon	-
chr5:168493893-168502105	2.01109	0	0	0	ENSG00000113643	exon	+
chr5:176289653-176296320	2.01109	0	0	0	ENSG00000170085	exon	+
chr5:177244194-177248324	2.01109	0	0	0	ENSG00000165671	exon	+
chr5:179705678-179707190	2.01109	0	0	0	ENSG00000127022	exon	+
chr5:179708238-179710065	2.01109	0	0	0	ENSG00000127022	exon	+
chr5:179709872-179716294	2.01109	0	0	0	ENSG00000127022	exon	+
chr5:32395158-32400203	2.01109	0	0	0	ENSG00000056097	exon	-
chr5:37309128-37309236	2.01109	0	0	0	ENSG00000113569	exon	-
chr5:37349171-37358151	2.01109	0	0	0	ENSG00000113569	exon	-
chr5:38971876-38978650	2.01109	0	0	0	ENSG00000164327	exon	-
chr5:50399106-50428227	2.01109	0	0	0	ENSG00000170571	exon	-
chr5:6622015-6625669	2.01109	0	0	0	ENSG00000037474	exon	-
chr5:74715509-74716673	2.01109	0	0	0	ENSG00000049860	exon	+
chr5:74745677-74750667	2.01109	0	0	0	ENSG00000164347	exon	-
chr5:79640850-79669028	2.01109	0	0	0	ENSG00000164329	exon	+
chr5:80146089-80166478	2.01109	0	0	0	ENSG00000164300	exon	-
chr5:80678926-80778836	2.01109	0	0	0	ENSG00000113318	exon	+
chr5:80761545-80792844	2.01109	0	0	0	ENSG00000113318	exon	+
chr5:80775693-80813741	2.01109	0	0	0	ENSG00000113318	exon	+
chr5:95906522-95932713	2.01109	0	0	0	ENSG00000118985	exon	-
chr5:96722638-96730860	2.01109	0	0	0	ENSG00000153113	exon	+
chr5_GL339449v2_alt:1547166-1548091	2.01109	0	0	0	ENSG00000273873	exon	+
chr6:107893481-107909035	2.01109	0	0	0	ENSG00000025796	exon	-
chr6:107904628-107924932	2.01109	0	0	0	ENSG00000025796	exon	-
chr6:116689319-116705160	2.01109	0	0	0	ENSG00000196911	exon	+
chr6:116692054-116726622	2.01109	0	0	0	ENSG00000196911	exon	+
chr6:138473305-138496371	2.01109	0	0	0	ENSG00000135540	exon	-
chr6:138907494-138908816	2.01109	0	0	0	ENSG00000135597	exon	-
chr6:142397612-142438364	2.01109	0	0	0	ENSG00000112414	exon	+
chr6:148468544-148474222	2.01109	0	0	0	ENSG00000111961	exon	+
chr6:149369908-149379518	2.01109	0	0	0	ENSG00000055208	exon	+
chr6:149676259-149680457	2.01109	0	0	0	ENSG00000131023	exon	-
chr6:151422540-151433230	2.01109	0	0	0	ENSG00000155906	exon	-
chr6:165379193-165435377	2.01109	0	0	0	ENSG00000112541	exon	-
chr6:165428657-165450362	2.01109	0	0	0	ENSG00000112541	exon	-
chr6:167870382-167898467	2.01109	0	0	0	ENSG00000130396	exon	+
chr6:24416396-24418578	2.01109	0	0	0	ENSG00000124532	exon	+
chr6:24839090-24843554	2.01109	0	0	0	ENSG00000111913	exon	-
chr6:28271853-28272787	2.01109	0	0	0	ENSG00000197062|ENSG00000276302	exon	+
chr6:35619095-35684485	2.01109	0	0	0	ENSG00000096060	exon	-
chr6:41108304-41123249	2.01109	0	0	0	ENSG00000161912	exon	+
chr6:4119185-4119275	2.01109	0	0	0	ENSG00000198721	exon	-
chr6:42822017-42830172	2.01109	0	0	0	ENSG00000112624	exon	+
chr6:75621531-75647801	2.01109	0	0	0	ENSG00000112701	exon	+
chr6:7579772-7579816	2.01109	0	0	0	ENSG00000096696	exon	+
chr6:75866525-75892690	2.01109	0	0	0	ENSG00000196586	exon	+
chr6:88678352-88904919	2.01109	0	0	0	ENSG00000111880	exon	-
chr6:88769773-88904955	2.01109	0	0	0	ENSG00000111880	exon	-
chr6:93356716-93414767	2.01109	0	0	0	ENSG00000135333	exon	-
chr6:98875414-98934879	2.01109	0	0	0	ENSG00000112234	exon	-
chr6:99377385-99380341	2.01109	0	0	0	ENSG00000132423	exon	-
chr7:100077302-100079656	2.01109	0	0	0	ENSG00000166526	exon	-
chr7:102757853-102787469	2.01109	0	0	0	ENSG00000222011	exon	+
chr7:105268805-105297533	2.01109	0	0	0	ENSG00000135250	exon	-
chr7:105481051-105508544	2.01109	0	0	0	ENSG00000091127	exon	-
chr7:112455762-112459018	2.01109	0	0	0	ENSG00000006652	exon	+
chr7:127698874-127721400	2.01109	0	0	0	ENSG00000197157	exon	+
chr7:13900737-13939246	2.01109	0	0	0	ENSG00000006468	exon	-
chr7:139398598-139407350	2.01109	0	0	0	ENSG00000146963|ENSG00000269955	exon	+
chr7:143264085-143268943	2.01109	0	0	0	ENSG00000197448	exon	+
chr7:152309965-152330739	2.01109	0	0	0	ENSG00000055609	exon	-
chr7:156966269-156967092	2.01109	0	0	0	ENSG00000146909	exon	+
chr7:157163809-157175034	2.01109	0	0	0	ENSG00000009335	exon	+
chr7:158788003-158799072	2.01109	0	0	0	ENSG00000117868	exon	-
chr7:24623665-24641868	2.01109	0	0	0	ENSG00000105926	exon	+
chr7:26196400-26197732	2.01109	0	0	0	ENSG00000122566	exon	-
chr7:26196421-26196584	2.01109	0	0	0	ENSG00000122566	exon	-
chr7:30572999-30574881	2.01109	0	0	0	ENSG00000196295	exon	-
chr7:32632542-32639365	2.01109	0	0	0	ENSG00000229358	exon	-
chr7:38262170-38265678	2.01109	0	0	0	ENSG00000211689|ENSG00000227191	exon	-
chr7:44425899-44427703	2.01109	0	0	0	ENSG00000015676	exon	-
chr7:4740837-4741023	2.01109	0	0	0	ENSG00000164916|ENSG00000242802	exon	+
chr7:50703820-50727890	2.01109	0	0	0	ENSG00000106070	exon	-
chr7:6135840-6140984	2.01109	0	0	0	ENSG00000106346	exon	+
chr7:6800947-6801523	2.01109	0	0	0	ENSG00000146574	exon	-
chr7:716388-724864	2.01109	0	0	0	.	intergenic	.
chr7:73179086-73183298	2.01109	0	0	0	ENSG00000233369	exon	+
chr7:74235531-74240095	2.01109	0	0	0	ENSG00000049541	exon	-
chr7:74756819-74758000	2.01109	0	0	0	ENSG00000263001	exon	+
chr7:75057528-75058769	2.01109	0	0	0	ENSG00000274523	exon	-
chr7:75188074-75189256	2.01109	0	0	0	ENSG00000277053	exon	-
chr7:75209375-75213589	2.01109	0	0	0	ENSG00000277053	exon	-
chr7:76099439-76101414	2.01109	0	0	0	ENSG00000227038	exon	-
chr7:76432926-76434155	2.01109	0	0	0	ENSG00000188372	exon	+
chr7:770470-775162	2.01109	0	0	0	ENSG00000164818	exon	+
chr7:77749423-77765632	2.01109	0	0	0	ENSG00000187257	exon	+
chr7:854919-857957	2.01109	0	0	0	ENSG00000164828	exon	+
chr7:90726566-90747775	2.01109	0	0	0	ENSG00000058091	exon	+
chr7:92294888-92307656	2.01109	0	0	0	ENSG00000001629	exon	+
chr7:92501506-92518255	2.01109	0	0	0	ENSG00000127980	exon	-
chr7:99397861-99404953	2.01109	0	0	0	ENSG00000106244	exon	-
chr7:99416260-99417406	2.01109	0	0	0	ENSG00000106245|ENSG00000106246	exon	-|+
chr8:100715461-100718280	2.01109	0	0	0	ENSG00000070756	exon	-
chr8:119744880-119795631	2.01109	0	0	0	ENSG00000064313	exon	-
chr8:123023712-123030716	2.01109	0	0	0	ENSG00000136986|ENSG00000253607	exon	-|+
chr8:123077110-123142456	2.01109	0	0	0	ENSG00000156787	exon	+
chr8:127738721-127740615	2.01109	0	0	0	ENSG00000136997	exon	+
chr8:127989161-128010444	2.01109	0	0	0	ENSG00000222501|ENSG00000249859	exon	-|+
chr8:140739017-140752316	2.01109	0	0	0	ENSG00000169398	exon	-
chr8:144791336-144791370	2.01109	0	0	0	ENSG00000161016	exon	-
chr8:17268257-17286427	2.01109	0	0	0	ENSG00000155975	exon	+
chr8:21977769-21980203	2.01109	0	0	0	ENSG00000130227	exon	+
chr8:23022696-23024260	2.01109	0	0	0	ENSG00000120889	exon	-
chr8:24463881-24507535	2.01109	0	0	0	ENSG00000069206	exon	+
chr8:26391242-26408376	2.01109	0	0	0	ENSG00000104765	exon	+
chr8:2961140-2962639	2.01109	0	0	0	ENSG00000183117	exon	-
chr8:30177125-30180630	2.01109	0	0	0	ENSG00000104660|ENSG00000104671	exon	+
chr8:30700080-30703240	2.01109	0	0	0	ENSG00000104687	exon	-
chr8:30791196-30797754	2.01109	0	0	0	ENSG00000104695	exon	-
chr8:31058371-31068327	2.01109	0	0	0	ENSG00000165392	exon	+
chr8:38114191-38135766	2.01109	0	0	0	ENSG00000129691	exon	+
chr8:39007885-39055772	2.01109	0	0	0	ENSG00000168615	exon	+
chr8:47893138-47930012	2.01109	0	0	0	ENSG00000253729	exon	-
chr8:52657757-52657840	2.01109	0	0	0	ENSG00000023287	exon	-
chr8:53979024-54000050	2.01109	0	0	0	ENSG00000187735	exon	-
chr8:54062253-54065813	2.01109	0	0	0	ENSG00000120992	exon	-
chr8:61637946-61638003	2.01109	0	0	0	ENSG00000198363	exon	-
chr8:65669872-65693759	2.01109	0	0	0	ENSG00000066855	exon	+
chr8:67105904-67116122	2.01109	0	0	0	ENSG00000104218	exon	+
chr8:70123883-70162854	2.01109	0	0	0	ENSG00000140396	exon	-
chr8:70637814-70644243	2.01109	0	0	0	ENSG00000147592	exon	-
chr8:84346118-84418077	2.01109	0	0	0	ENSG00000184672	exon	+
chr8:94662500-94665196	2.01109	0	0	0	ENSG00000104413	exon	+
chr8:94851552-94865690	2.01109	0	0	0	ENSG00000164941	exon	+
chr8:97699753-97719189	2.01109	0	0	0	ENSG00000147649	exon	+
chr9:109073355-109093591	2.01109	0	0	0	ENSG00000106771	exon	-
chr9:110200361-110201474	2.01109	0	0	0	ENSG00000188959	exon	-
chr9:122280442-122322745	2.01109	0	0	0	ENSG00000148187	exon	+
chr9:122957010-123020459	2.01109	0	0	0	ENSG00000011454	exon	+
chr9:123583168-123652123	2.01109	0	0	0	ENSG00000119522	exon	-
chr9:125337017-125346941	2.01109	0	0	0	ENSG00000165219	exon	+
chr9:126340507-126395697	2.01109	0	0	0	ENSG00000196814	exon	+
chr9:128345154-128345549	2.01109	0	0	0	ENSG00000167114	exon	+
chr9:129128984-129131639	2.01109	0	0	0	ENSG00000119383	exon	+
chr9:132271709-132281574	2.01109	0	0	0	ENSG00000107290	exon	-
chr9:137180180-137180384	2.01109	0	0	0	ENSG00000176248	exon	-
chr9:137716625-137752408	2.01109	0	0	0	ENSG00000181090	exon	+
chr9:137728348-137744090	2.01109	0	0	0	ENSG00000181090	exon	+
chr9:137752330-137758011	2.01109	0	0	0	ENSG00000181090	exon	+
chr9:19076601-19096769	2.01109	0	0	0	ENSG00000147874	exon	-
chr9:26884809-26887513	2.01109	0	0	0	ENSG00000120159	exon	-
chr9:26984256-27011968	2.01109	0	0	0	ENSG00000096872	exon	+
chr9:2828674-2838517	2.01109	0	0	0	ENSG00000080608	exon	-
chr9:33948373-33948587	2.01109	0	0	0	ENSG00000137073	exon	-
chr9:5797816-5831028	2.01109	0	0	0	ENSG00000099219	exon	-
chr9:63834435-63842949	2.01109	0	0	0	ENSG00000215548	exon	-
chr9:76500915-76516776	2.01109	0	0	0	ENSG00000187210	exon	+
chr9:76629191-76636557	2.01109	0	0	0	ENSG00000106772	exon	-
chr9:76652482-76713721	2.01109	0	0	0	ENSG00000106772	exon	-
chr9:83015804-83025921	2.01109	0	0	0	ENSG00000165105	exon	-
chr9:83677726-83686155	2.01109	0	0	0	ENSG00000135018	exon	-
chr9:83880296-83915678	2.01109	0	0	0	ENSG00000165115	exon	-
chr9:85575314-85579096	2.01109	0	0	0	ENSG00000135049	exon	-
chr9:85575314-85596449	2.01109	0	0	0	ENSG00000135049	exon	-
chr9:94923985-94956015	2.01109	0	0	0	ENSG00000148120	exon	+
chr9:96522505-96565483	2.01109	0	0	0	ENSG00000081377	exon	-
chr9:97994630-98005153	2.01109	0	0	0	ENSG00000136938	exon	+
chr9:98780188-98782573	2.01109	0	0	0	ENSG00000165138	exon	-
chrX:11055935-11110981	2.01109	0	0	0	ENSG00000234129	exon	-
chrX:118387339-118398470	2.01109	0	0	0	ENSG00000131725	exon	+
chrX:129540743-129588263	2.01109	0	0	0	ENSG00000122126	exon	+
chrX:132278007-132283032	2.01109	0	0	0	.	intergenic	.
chrX:147925539-147945616	2.01109	0	0	0	ENSG00000102081	exon	+
chrX:20135737-20138622	2.01109	0	0	0	ENSG00000173674	exon	-
chrX:23721880-23733217	2.01109	0	0	0	ENSG00000123130	exon	-
chrX:44960081-45037689	2.01109	0	0	0	ENSG00000147050	exon	+
chrX:45034930-45037689	2.01109	0	0	0	ENSG00000147050	exon	+
chrX:53614533-53615835	2.01109	0	0	0	ENSG00000086758	exon	-
chrX:9894357-9898290	2.01109	0	0	0	ENSG00000146950	exon	+
chrY:12690325-12709543	2.01109	0	0	0	ENSG00000114374|ENSG00000233864|ENSG00000279327	exon	+
chrY:14824187-14830519	2.01109	0	0	0	ENSG00000165246|ENSG00000279292|ENSG00000280442	exon	+
chrY:19043162-19044695	2.01109	0	0	0	ENSG00000176728	exon	-
chr19:18539370-18539720	21.1165	26.2143	9.86987	12.9904	ENSG00000105701	exon	-
chr2:168012633-168182090	3.01664	4.55901	0	0	ENSG00000198648	exon	-
chr4:182891402-182915575	3.01664	4.55901	0	0	ENSG00000129187	exon	-
chr8:123333877-123336532	3.01664	4.55901	0	0	ENSG00000156802	exon	-
chrX:134473358-134493590	3.01664	4.55901	0	0	ENSG00000165704	exon	+
chr5:80767932-80792844	0	0	5.38356	2.59808	ENSG00000113318	exon	+
chr10:97436416-97437750	0	0	3.58904	4.33013	ENSG00000171311	exon	-
chr11:129123445-129124894	0	0	3.58904	4.33013	ENSG00000134909	exon	-
chr1:179131310-179133374	0	0	3.58904	4.33013	ENSG00000143322	exon	-
chr7:130039463-130049144	0	0	3.58904	4.33013	ENSG00000091732	exon	-
chr8:115587000-115623758	0	0	3.58904	4.33013	ENSG00000104447	exon	-
chr2:99462495-99464985	14.0777	6.83852	1.79452	4.33013	ENSG00000135945	exon	-
chr5:108186116-108224228	8.04437	6.83852	19.7397	15.5885	ENSG00000145743	exon	-
chr14:49664625-49674427	4.02219	3.41926	0	0	ENSG00000100479	exon	-
chr15:72760406-72775097	4.02219	3.41926	0	0	ENSG00000159322	exon	-
chr2:61113769-61118116	4.02219	3.41926	0	0	ENSG00000162929|ENSG00000274769	exon	+
chr19:58260850-58263676	4.02219	11.3975	25.1233	12.1244	ENSG00000198131	exon	+
chr14:96833466-96860735	10.0555	2.27951	0	1.73205	ENSG00000100749	exon	+
chr17:82563353-82571870	0	0	1.79452	6.06218	ENSG00000141568	exon	+
chr15:65178933-65180204	2.01109	0	10.7671	2.59808	ENSG00000166855	exon	-
chr6:110887504-110890356	20.1109	15.9565	20.637	45.8993	ENSG00000123505	exon	+
chr12:123639263-123652735	5.02773	2.27951	0	0	ENSG00000111358	exon	+
chr11:65499462-65499512	5.02773	6.83852	1.79452	0	ENSG00000251562	exon	+
chr6:158282262-158314268	8.04437	13.677	12.5616	43.3013	ENSG00000130338	exon	+
chr1:28580559-28581229	7.03883	4.55901	0	1.73205	ENSG00000197989	exon	-
chr11:108046269-108054955	7.03883	4.55901	1.79452	0	ENSG00000166266	exon	+
chr1:9931890-9934860	7.03883	4.55901	1.79452	0	ENSG00000162441	exon	-
chr16:30728965-30729572	4.02219	4.55901	12.5616	11.2583	ENSG00000080603	exon	+
chr10:50433475-50590247	2.01109	0	5.38356	6.9282	ENSG00000198964	exon	-
chr6:160397978-160410846	19.1054	10.2578	0	5.19615	ENSG00000146477	exon	+
chr4:55411613-55417985	8.04437	6.83852	0	3.4641	ENSG00000134851	exon	+
chr2:32174062-32184338	6.03328	6.83852	0	2.59808	ENSG00000152683	exon	+
chr17:12054888-12095694	0	0	4.4863	2.59808	ENSG00000065559	exon	+
chr1:243164283-243225321	0	0	4.4863	2.59808	ENSG00000143702	exon	-
chr1:245858495-245929937	0	0	5.38356	1.73205	ENSG00000185420	exon	-
chr21:29326058-29329693	0	0	5.38356	1.73205	ENSG00000156273	exon	+
chr2:226906792-226914351	0	0	5.38356	1.73205	ENSG00000144468	exon	+
chr3:183643479-183651276	0	0	5.38356	1.73205	ENSG00000114796	exon	+
chr5:80725452-80744615	0	0	5.38356	1.73205	ENSG00000113318	exon	+
chrX:77557450-77593849	0	0	5.38356	1.73205	ENSG00000085224	exon	-
chr10:73571420-73576361	0	0	3.58904	3.4641	ENSG00000166348	exon	-
chr12:56169528-56170208	0	0	3.58904	3.4641	ENSG00000139613	exon	-
chr1:31337174-31348974	0	0	3.58904	3.4641	ENSG00000121766|ENSG00000229044	exon	-|+
chr3:197814907-197820430	0	0	3.58904	3.4641	ENSG00000186001	exon	+
chr4:102714437-102726683	0	0	3.58904	3.4641	ENSG00000109323	exon	-
chr5:55645788-55664863	0	0	3.58904	3.4641	ENSG00000177058	exon	-
chr7:27629370-27632445	0	0	3.58904	3.4641	ENSG00000106049	exon	-
chr7:129014978-129018157	16.0887	13.677	6.28082	6.9282	ENSG00000064419	exon	-
chr15:75859877-75873568	0	2.27951	14.3562	1.73205	ENSG00000140367	exon	+
chr1:222686929-222703217	0	0	2.69178	4.33013	ENSG00000186063	exon	-
chr7:50703820-50756056	0	0	2.69178	4.33013	ENSG00000106070	exon	-
chr19:50398850-50399484	9.04992	7.97827	3.58904	1.73205	ENSG00000062822	exon	+
chr11:85996825-86003451	6.03328	4.55901	0	1.73205	ENSG00000073921	exon	-
chr9:33953284-33996333	6.03328	4.55901	0	1.73205	ENSG00000137073	exon	-
chr4:1900625-1935262	8.04437	4.55901	0	2.59808	ENSG00000109685	exon	+
chr8:28155941-28162078	2.01109	0	7.17808	4.33013	ENSG00000134014	exon	+
chr11:24976590-24983293	0	0	1.79452	5.19615	ENSG00000187398	exon	+
chr14:30935162-30956242	0	0	1.79452	5.19615	ENSG00000196792	exon	-
chr15:67231813-67236820	0	0	1.79452	5.19615	ENSG00000103591	exon	-
chr19:5039835-5047669	2.01109	4.55901	0	0	ENSG00000127663	exon	+
chr4:1900625-1918623	2.01109	4.55901	0	0	ENSG00000109685	exon	+
chr4:76124648-76144473	2.01109	4.55901	0	0	ENSG00000138750	exon	-
chr5:168488601-168502105	2.01109	4.55901	0	0	ENSG00000113643	exon	+
chr7:103321931-103322794	2.01109	4.55901	0	0	ENSG00000105821	exon	-
chr8:42401787-42403461	2.01109	4.55901	0	0	ENSG00000078668	exon	+
chr3:185598411-185613408	2.01109	0	8.97261	2.59808	ENSG00000163904	exon	+
chr15:62007307-62013992	3.01664	3.41926	0	0	ENSG00000129003	exon	-
chr15:98707561-98708107	3.01664	3.41926	0	0	ENSG00000140443	exon	+
chr19:50795740-50797396	3.01664	3.41926	0	0	.	intergenic	.
chr5:140440118-140449305	3.01664	3.41926	0	0	ENSG00000131503|ENSG00000254996	exon	+
chr7:24620051-24650712	3.01664	3.41926	0	0	ENSG00000105926	exon	+
chr9:6849506-6893232	3.01664	3.41926	0	0	ENSG00000107077|ENSG00000274527	exon	+
chrY:19587209-19590772	3.01664	3.41926	0	0	ENSG00000131002	exon	+
chr6:7176654-7189322	3.01664	2.27951	10.7671	6.06218	ENSG00000124782	exon	+
chr8:43059091-43064215	11.061	6.83852	3.58904	2.59808	ENSG00000168522|ENSG00000254673	exon	+
chr1:213077695-213117410	2.01109	3.41926	10.7671	6.06218	ENSG00000136643	exon	+
chr21:21280577-21432281	2.01109	3.41926	10.7671	6.06218	ENSG00000154654	exon	+
chr1:44308309-44339322	13.0721	2.27951	1.79452	2.59808	ENSG00000117419	exon	-
chr14:32090501-32117287	18.0998	10.2578	19.7397	31.1769	ENSG00000100852	exon	+
chr16:11020192-11061022	4.02219	2.27951	0	0	ENSG00000038532	exon	+
chr18:44949880-44953340	4.02219	2.27951	0	0	ENSG00000152217	exon	+
chr1:202773117-202777094	4.02219	2.27951	0	0	ENSG00000117139	exon	-
chr3:49335019-49335596	4.02219	2.27951	0	0	ENSG00000114316	exon	-
chr5:108020924-108227601	4.02219	2.27951	0	0	ENSG00000145743	exon	-
chr6:42592150-42594304	4.02219	2.27951	0	0	ENSG00000024048	exon	+
chr9:4823547-4833228	4.02219	2.27951	0	0	ENSG00000120158	exon	+
chr3:158122102-158123991	6.03328	10.2578	3.58904	1.73205	ENSG00000174891	exon	+
chr1:247156405-247159813	108.599	86.6213	127.411	114.315	ENSG00000196418	exon	-
chr14:75046375-75049718	27.1498	19.3758	12.5616	13.8564	ENSG00000119684	exon	-
chr3:121205922-121240507	2.01109	6.83852	12.5616	9.52628	ENSG00000145087	exon	+
chr5:108020924-108224228	5.02773	5.69877	15.2534	9.52628	ENSG00000145743	exon	-
chr15:58912562-58916999	21.1165	20.5156	5.38356	16.4545	ENSG00000137776	exon	-
chr4:186706562-186709845	4.02219	0	5.38356	9.52628	ENSG00000083857	exon	-
chr10:100915998-100938736	0	0	0	1.73205	ENSG00000119906	exon	+
chr10:1084402-1096246	0	0	0	1.73205	ENSG00000047056	exon	+
chr10:112527086-112538330	0	0	0	1.73205	ENSG00000151532	exon	+
chr10:122951953-122953032	0	0	0	1.73205	ENSG00000119965	exon	-
chr10:20896957-20961779	0	0	0	1.73205	ENSG00000078114	exon	-
chr10:24380868-24384423	0	0	0	1.73205	ENSG00000120549	exon	+
chr10:27039964-27061242	0	0	0	1.73205	ENSG00000107890	exon	-
chr10:27167101-27181581	0	0	0	1.73205	ENSG00000120539	exon	+
chr10:5709529-5714207	0	0	0	1.73205	ENSG00000108021|ENSG00000226647	exon	-|+
chr10:67939587-67956976	0	0	0	1.73205	ENSG00000148634	exon	-
chr10:67954594-68014186	0	0	0	1.73205	ENSG00000148634	exon	-
chr10:68363589-68364113	0	0	0	1.73205	ENSG00000204130	exon	-
chr10:70209204-70218817	0	0	0	1.73205	ENSG00000180817	exon	-
chr10:72708282-72715902	0	0	0	1.73205	ENSG00000156026	exon	+
chr10:73529679-73530835	0	0	0	1.73205	ENSG00000166348	exon	-
chr10:87151349-87152879	0	0	0	1.73205	ENSG00000122376	exon	+
chr10:91939951-91953873	0	0	0	1.73205	ENSG00000095564	exon	+
chr10:96907264-96952196	0	0	0	1.73205	ENSG00000196233	exon	+
chr11:103191516-103220783	0	0	0	1.73205	ENSG00000187240	exon	+
chr11:111754498-111755450	0	0	0	1.73205	ENSG00000137713	exon	-
chr11:112037272-112039397	0	0	0	1.73205	ENSG00000150768	exon	+
chr11:119126934-119130954	0	0	0	1.73205	ENSG00000172273	exon	+
chr11:119284968-119285566	0	0	0	1.73205	ENSG00000110395	exon	+
chr11:120406117-120437382	0	0	0	1.73205	ENSG00000196914	exon	+
chr11:121035732-121060085	0	0	0	1.73205	ENSG00000154114	exon	+
chr11:129093620-129124894	0	0	0	1.73205	ENSG00000134909	exon	-
chr11:129093620-129164427	0	0	0	1.73205	ENSG00000134909	exon	-
chr11:129123445-129164427	0	0	0	1.73205	ENSG00000134909	exon	-
chr11:17097056-17112666	0	0	0	1.73205	ENSG00000011405	exon	-
chr11:23183399-23192403	0	0	0	1.73205	ENSG00000255418	exon	+
chr11:3762901-3776021	0	0	0	1.73205	ENSG00000110713	exon	-
chr11:38870076-38885214	0	0	0	1.73205	.	intergenic	.
chr11:49173356-49192894	0	0	0	1.73205	ENSG00000086205	exon	-
chr11:49186643-49207901	0	0	0	1.73205	ENSG00000086205	exon	-
chr11:57698558-57700397	0	0	0	1.73205	ENSG00000156599	exon	+
chr11:62694567-62702549	0	0	0	1.73205	ENSG00000168000|ENSG00000234857	exon	-
chr11:64193077-64194620	0	0	0	1.73205	ENSG00000168439	exon	+
chr11:66521269-66526807	0	0	0	1.73205	ENSG00000174165|ENSG00000174483|ENSG00000256349	exon	-|+
chr11:70362094-70376600	0	0	0	1.73205	ENSG00000131626	exon	+
chr11:74810183-74817714	0	0	0	1.73205	ENSG00000166439	exon	+
chr11:95184419-95185492	0	0	0	1.73205	ENSG00000149212	exon	-
chr11:95812931-95818904	0	0	0	1.73205	ENSG00000166037	exon	+
chr12:108805055-108823361	0	0	0	1.73205	ENSG00000084112	exon	-
chr12:111513356-111555919	0	0	0	1.73205	ENSG00000204842	exon	-
chr12:111679150-111683307	0	0	0	1.73205	ENSG00000089234	exon	-
chr12:116096668-116111512	0	0	0	1.73205	ENSG00000123066	exon	-
chr12:11869423-11869969	0	0	0	1.73205	ENSG00000139083	exon	+
chr12:120565071-120566980	0	0	0	1.73205	ENSG00000022840	exon	+
chr12:121934246-121968169	0	0	0	1.73205	ENSG00000158023	exon	+
chr12:123313619-123323831	0	0	0	1.73205	ENSG00000139697	exon	-
chr12:124372021-124378384	0	0	0	1.73205	ENSG00000196498	exon	-
chr12:1289851-1408247	0	0	0	1.73205	ENSG00000082805	exon	+
chr12:30728647-30735206	0	0	0	1.73205	ENSG00000110888	exon	-
chr12:42355160-42398994	0	0	0	1.73205	ENSG00000134283	exon	+
chr12:50685832-50714596	0	0	0	1.73205	ENSG00000066084	exon	+
chr12:62543096-62553174	0	0	0	1.73205	ENSG00000061987	exon	+
chr12:76845708-76849470	0	0	0	1.73205	ENSG00000186908	exon	+
chr12:81417297-81417339	0	0	0	1.73205	ENSG00000258162	exon	+
chr12:82386802-82403130	0	0	0	1.73205	ENSG00000127720	exon	+
chr12:82857009-82857580	0	0	0	1.73205	ENSG00000179104	exon	+
chr12:8829726-8850274	0	0	0	1.73205	ENSG00000166535	exon	+
chr12:89609936-89635251	0	0	0	1.73205	ENSG00000070961	exon	-
chr12:89626561-89630549	0	0	0	1.73205	ENSG00000070961	exon	-
chr13:100257594-100425731	0	0	0	1.73205	ENSG00000175198	exon	+
chr13:100301459-100340259	0	0	0	1.73205	ENSG00000175198	exon	+
chr13:20058574-20067390	0	0	0	1.73205	ENSG00000121741	exon	+
chr13:23353784-23371165	0	0	0	1.73205	ENSG00000151835	exon	-
chr13:28174271-28197346	0	0	0	1.73205	ENSG00000152520	exon	+
chr13:28197184-28220378	0	0	0	1.73205	ENSG00000152520	exon	+
chr13:45004304-45028003	0	0	0	1.73205	ENSG00000133114	exon	+
chr13:49196876-49198574	0	0	0	1.73205	ENSG00000102531	exon	+
chr13:50943320-50943394	0	0	0	1.73205	ENSG00000136104	exon	+
chr13:77719531-77753358	0	0	0	1.73205	ENSG00000139737	exon	+
chr14:103702073-103704256	0	0	0	1.73205	ENSG00000126214|ENSG00000126215	exon	-|+
chr14:104769386-104769492	0	0	0	1.73205	ENSG00000142208	exon	-
chr14:105445417-105454310	0	0	0	1.73205	ENSG00000182979|ENSG00000226174	exon	+
chr14:21230318-21263336	0	0	0	1.73205	ENSG00000092199	exon	-
chr14:22909482-22913845	0	0	0	1.73205	ENSG00000100461	exon	-
chr14:29624151-29725674	0	0	0	1.73205	ENSG00000184304	exon	-
chr14:29663698-29725674	0	0	0	1.73205	ENSG00000184304	exon	-
chr14:29725535-29725674	0	0	0	1.73205	ENSG00000184304	exon	-
chr14:31066125-31072973	0	0	0	1.73205	ENSG00000100478	exon	+
chr14:35595633-35635598	0	0	0	1.73205	ENSG00000174373	exon	-
chr14:35605585-35635598	0	0	0	1.73205	ENSG00000174373	exon	-
chr14:35677949-35725153	0	0	0	1.73205	ENSG00000174373	exon	-
chr14:37285317-37422949	0	0	0	1.73205	ENSG00000151338	exon	+
chr14:37748938-37817651	0	0	0	1.73205	ENSG00000139865	exon	+
chr14:45025782-45028329	0	0	0	1.73205	ENSG00000198718	exon	+
chr14:45046544-45054549	0	0	0	1.73205	ENSG00000198718	exon	+
chr14:49795790-49800696	0	0	0	1.73205	ENSG00000165525	exon	-
chr14:50129960-50145596	0	0	0	1.73205	ENSG00000100485	exon	-
chr14:58219693-58223856	0	0	0	1.73205	ENSG00000131966	exon	+
chr14:58223621-58223856	0	0	0	1.73205	ENSG00000131966	exon	+
chr14:61037058-61052135	0	0	0	1.73205	ENSG00000139974	exon	+
chr14:61721508-61738373	0	0	0	1.73205	ENSG00000100644	exon	+
chr14:71503611-71529370	0	0	0	1.73205	ENSG00000197555	exon	+
chr14:74055583-74057258	0	0	0	1.73205	ENSG00000119636|ENSG00000119711	exon	-|+
chr14:77464597-77468508	0	0	0	1.73205	ENSG00000100591	exon	+
chr14:77570383-77576915	0	0	0	1.73205	ENSG00000100596	exon	-
chr14:90610741-90786328	0	0	0	1.73205	ENSG00000165914	exon	-
chr14:91305764-91309986	0	0	0	1.73205	ENSG00000015133	exon	-
chr14:92003418-92011795	0	0	0	1.73205	ENSG00000100815	exon	-
chr14:99458278-99475334	0	0	0	1.73205	ENSG00000183576	exon	-
chr15:101701085-101714963	0	0	0	1.73205	ENSG00000185418	exon	-
chr15:41069569-41070547	0	0	0	1.73205	ENSG00000128908	exon	-
chr15:41727242-41727340	0	0	0	1.73205	ENSG00000174197	exon	+
chr15:42872610-42878684	0	0	0	1.73205	ENSG00000128881	exon	-
chr15:43184450-43184574	0	0	0	1.73205	ENSG00000137842|ENSG00000261687	exon	-|+
chr15:43441525-43470066	0	0	0	1.73205	ENSG00000067369	exon	-
chr15:44322964-44332078	0	0	0	1.73205	ENSG00000166734	exon	+
chr15:50300788-50303123	0	0	0	1.73205	ENSG00000104064	exon	-
chr15:50561462-50599231	0	0	0	1.73205	ENSG00000092439	exon	-
chr15:52375303-52389363	0	0	0	1.73205	ENSG00000197535	exon	-
chr15:52593577-52601165	0	0	0	1.73205	ENSG00000047346	exon	-
chr15:56383951-56412436	0	0	0	1.73205	ENSG00000151575	exon	+
chr15:57437984-57442478	0	0	0	1.73205	ENSG00000128849	exon	+
chr15:58912562-58913696	0	0	0	1.73205	ENSG00000137776	exon	-
chr15:58912562-58919972	0	0	0	1.73205	ENSG00000137776	exon	-
chr15:61929500-61931259	0	0	0	1.73205	ENSG00000129003	exon	-
chr15:65485098-65512564	0	0	0	1.73205	ENSG00000074603	exon	-
chr15:65715477-65761438	0	0	0	1.73205	ENSG00000174485	exon	-
chr15:65729071-65738875	0	0	0	1.73205	ENSG00000174485	exon	-
chr15:66535932-66546705	0	0	0	1.73205	ENSG00000174442	exon	+
chr15:67231229-67236820	0	0	0	1.73205	ENSG00000103591	exon	-
chr15:67664596-67703408	0	0	0	1.73205	ENSG00000137764	exon	+
chr15:69563115-69570904	0	0	0	1.73205	ENSG00000245750	exon	+
chr15:72771782-72775097	0	0	0	1.73205	ENSG00000159322	exon	-
chr15:76701757-76771954	0	0	0	1.73205	ENSG00000140386	exon	-
chr15:78886140-78891572	0	0	0	1.73205	ENSG00000185787	exon	+
chr15:92967324-92981457	0	0	0	1.73205	ENSG00000173575	exon	+
chr15:92978233-92985673	0	0	0	1.73205	ENSG00000173575	exon	+
chr15:93012344-93014909	0	0	0	1.73205	ENSG00000173575	exon	+
chr15:94367604-94402019	0	0	0	1.73205	ENSG00000140563	exon	+
chr15:99671322-99675458	0	0	0	1.73205	ENSG00000068305	exon	+
chr16:19616113-19682390	0	0	0	1.73205	ENSG00000103544	exon	+
chr16:1962930-1963148	0	0	0	1.73205	ENSG00000140988	exon	-
chr16:27533290-27545523	0	0	0	1.73205	ENSG00000077235	exon	-
chr16:3506330-3512478	0	0	0	1.73205	ENSG00000103351|ENSG00000263212	exon	+
chr16:48548006-48562444	0	0	0	1.73205	ENSG00000102921	exon	-
chr16:53155925-53157541	0	0	0	1.73205	ENSG00000177200	exon	+
chr16:56385918-56389375	0	0	0	1.73205	ENSG00000159461	exon	-
chr16:66622061-66636581	0	0	0	1.73205	ENSG00000183723	exon	-
chr16:67036638-67082339	0	0	0	1.73205	ENSG00000067955	exon	+
chr16:68053563-68054617	0	0	0	1.73205	ENSG00000167264	exon	+
chr16:69368375-69372355	0	0	0	1.73205	ENSG00000132604	exon	-
chr16:69669976-69677335	0	0	0	1.73205	ENSG00000102908	exon	+
chr16:69718122-69718534	0	0	0	1.73205	ENSG00000181019	exon	-
chr16:70042350-70043003	0	0	0	1.73205	ENSG00000196696|ENSG00000255185	exon	-
chr16:70258032-70259186	0	0	0	1.73205	ENSG00000090861	exon	-
chr16:71658232-71679535	0	0	0	1.73205	ENSG00000040199	exon	-
chr16:71765488-71769699	0	0	0	1.73205	ENSG00000166747	exon	-
chr16:74892483-74904100	0	0	0	1.73205	ENSG00000103091	exon	-
chr16:74938149-74956610	0	0	0	1.73205	ENSG00000103091	exon	-
chr16:84762988-84775225	0	0	0	1.73205	ENSG00000103194	exon	+
chr16_KI270853v1_alt:671275-671928	0	0	0	1.73205	ENSG00000275498	exon	-
chr17:12054888-12081530	0	0	0	1.73205	ENSG00000065559	exon	+
chr17:15978043-15987368	0	0	0	1.73205	ENSG00000214941	exon	-
chr17:17142626-17143669	0	0	0	1.73205	ENSG00000133030	exon	+
chr17:1842802-1844686	0	0	0	1.73205	ENSG00000132383	exon	+
chr17:19309884-19329647	0	0	0	1.73205	ENSG00000072134	exon	+
chr17:21006895-21012935	0	0	0	1.73205	ENSG00000124422	exon	-
chr17:29475669-29502723	0	0	0	1.73205	ENSG00000160551	exon	+
chr17:30484213-30492753	0	0	0	1.73205	ENSG00000108587	exon	+
chr17:30735032-30769965	0	0	0	1.73205	ENSG00000264538	exon	+
chr17:31155982-31182665	0	0	0	1.73205	ENSG00000196712	exon	+
chr17:31223443-31227606	0	0	0	1.73205	ENSG00000196712	exon	+
chr17:31940421-31976614	0	0	0	1.73205	ENSG00000178691	exon	+
chr17:32171042-32183272	0	0	0	1.73205	ENSG00000126858	exon	+
chr17:32202769-32203973	0	0	0	1.73205	ENSG00000126858	exon	+
chr17:36952885-36953907	0	0	0	1.73205	ENSG00000275700	exon	+
chr17:4051970-4064829	0	0	0	1.73205	ENSG00000074755	exon	-
chr17:4296716-4331888	0	0	0	1.73205	ENSG00000132388	exon	-
chr17:43095845-43124115	0	0	0	1.73205	ENSG00000012048	exon	-
chr17:44154555-44155411	0	0	0	1.73205	ENSG00000125319	exon	+
chr17:44210975-44211038	0	0	0	1.73205	ENSG00000108312	exon	-
chr17:46170854-46172232	0	0	0	1.73205	ENSG00000120071	exon	-
chr17:47590716-47596462	0	0	0	1.73205	ENSG00000141279	exon	+
chr17:47664158-47668410	0	0	0	1.73205	ENSG00000108424	exon	+
chr17:5308693-5332152	0	0	0	1.73205	ENSG00000029725	exon	+
chr17:60623520-60633977	0	0	0	1.73205	ENSG00000170836	exon	+
chr17:67945408-67964404	0	0	0	1.73205	ENSG00000171634	exon	+
chr17:76718732-76724058	0	0	0	1.73205	ENSG00000070495	exon	-
chr17:79077429-79081073	0	0	0	1.73205	ENSG00000167280	exon	+
chr17:82353258-82355184	0	0	0	1.73205	.	intergenic	.
chr18:12351084-12353158	0	0	0	1.73205	ENSG00000141385	exon	-
chr18:12814202-12836891	0	0	0	1.73205	ENSG00000175354	exon	-
chr18:12825809-12859254	0	0	0	1.73205	ENSG00000175354	exon	-
chr18:12999420-13040956	0	0	0	1.73205	ENSG00000101639	exon	+
chr18:21023619-21042709	0	0	0	1.73205	ENSG00000067900	exon	-
chr18:21366026-21403994	0	0	0	1.73205	ENSG00000141449	exon	+
chr18:21560858-21575777	0	0	0	1.73205	ENSG00000141446	exon	-
chr18:23903008-23905624	0	0	0	1.73205	ENSG00000053747	exon	+
chr18:24064139-24069271	0	0	0	1.73205	ENSG00000168234	exon	+
chr18:31897785-31917667	0	0	0	1.73205	ENSG00000153339	exon	-
chr18:42015475-42029441	0	0	0	1.73205	ENSG00000078142	exon	+
chr18:42037691-42049605	0	0	0	1.73205	ENSG00000078142	exon	+
chr18:47868457-47869242	0	0	0	1.73205	.	intergenic	.
chr18:49272177-49379758	0	0	0	1.73205	ENSG00000141627	exon	-
chr18:57668428-57695532	0	0	0	1.73205	ENSG00000081923|ENSG00000267040	exon	-|+
chr18:58709377-58735329	0	0	0	1.73205	ENSG00000172175	exon	+
chr18:62138242-62148338	0	0	0	1.73205	ENSG00000197563	exon	-
chr18:79154503-79207012	0	0	0	1.73205	ENSG00000166377	exon	+
chr18:79728906-79736521	0	0	0	1.73205	ENSG00000060069	exon	+
chr18:79973641-79977701	0	0	0	1.73205	ENSG00000141759	exon	-
chr18:9117837-9124983	0	0	0	1.73205	ENSG00000178127|ENSG00000265257	exon	+
chr19:10175539-10177367	0	0	0	1.73205	ENSG00000130816	exon	-
chr19:11041306-11060187	0	0	0	1.73205	ENSG00000127616	exon	+
chr19:11214274-11217391	0	0	0	1.73205	ENSG00000130158	exon	-
chr19:11722953-11725327	0	0	0	1.73205	ENSG00000197933	exon	-
chr19:12943756-12943785	0	0	0	1.73205	ENSG00000179218	exon	+
chr19:12943756-12943793	0	0	0	1.73205	ENSG00000179218	exon	+
chr19:23831596-23833112	0	0	0	1.73205	ENSG00000233836	exon	+
chr19:34450264-34464131	0	0	0	1.73205	ENSG00000126261	exon	+
chr19:35049289-35050521	0	0	0	1.73205	ENSG00000105707	exon	+
chr19:36449398-36450001	0	0	0	1.73205	ENSG00000186017	exon	-
chr19:38141183-38142710	0	0	0	1.73205	ENSG00000105738	exon	+
chr19:41410636-41419296	0	0	0	1.73205	ENSG00000248098|ENSG00000255730	exon	+
chr19:4950610-4950996	0	0	0	1.73205	ENSG00000276043	exon	+
chr19:49844315-49844598	0	0	0	1.73205	ENSG00000268006	exon	-
chr19:9652952-9660874	0	0	0	1.73205	ENSG00000171466	exon	-
chr1:112541950-112584126	0	0	0	1.73205	ENSG00000007341	exon	-
chr1:113585386-113622994	0	0	0	1.73205	ENSG00000081026	exon	+
chr1:114424602-114425519	0	0	0	1.73205	ENSG00000197323	exon	-
chr1:117405548-117420649	0	0	0	1.73205	ENSG00000198162	exon	+
chr1:145839889-145841071	0	0	0	1.73205	ENSG00000186141	exon	+
chr1:147648245-147659775	0	0	0	1.73205	ENSG00000162836	exon	-
chr1:147966553-147988521	0	0	0	1.73205	ENSG00000188092	exon	+
chr1:151024610-151025673	0	0	0	1.73205	ENSG00000143363	exon	+
chr1:151088189-151118139	0	0	0	1.73205	ENSG00000143458	exon	+
chr1:15534236-15548428	0	0	0	1.73205	ENSG00000116138	exon	+
chr1:155709772-155726019	0	0	0	1.73205	ENSG00000132676	exon	+
chr1:155717005-155726019	0	0	0	1.73205	ENSG00000132676	exon	+
chr1:155725381-155726019	0	0	0	1.73205	ENSG00000132676	exon	+
chr1:156317165-156334918	0	0	0	1.73205	ENSG00000163468	exon	-
chr1:160298844-160332557	0	0	0	1.73205	ENSG00000122218	exon	-
chr1:167951799-167987608	0	0	0	1.73205	ENSG00000143164	exon	+
chr1:168022987-168045227	0	0	0	1.73205	ENSG00000143164	exon	+
chr1:168043024-168068463	0	0	0	1.73205	ENSG00000143164	exon	+
chr1:169235130-169287408	0	0	0	1.73205	ENSG00000143156	exon	-
chr1:171557415-171557508	0	0	0	1.73205	ENSG00000117523	exon	+
chr1:179986168-179997175	0	0	0	1.73205	ENSG00000135837	exon	+
chr1:1815755-1825499	0	0	0	1.73205	ENSG00000078369	exon	-
chr1:197539963-197583253	0	0	0	1.73205	ENSG00000213047	exon	-
chr1:197583151-197611976	0	0	0	1.73205	ENSG00000213047	exon	-
chr1:201857095-201871327	0	0	0	1.73205	ENSG00000198700	exon	+
chr1:202428854-202434768	0	0	0	1.73205	ENSG00000077157	exon	+
chr1:204112914-204123804	0	0	0	1.73205	ENSG00000143842	exon	+
chr1:21089137-21111383	0	0	0	1.73205	ENSG00000075151	exon	-
chr1:215575900-215579137	0	0	0	1.73205	ENSG00000136636	exon	+
chr1:219193129-219241308	0	0	0	1.73205	ENSG00000143353	exon	+
chr1:220189702-220213979	0	0	0	1.73205	ENSG00000118873	exon	-
chr1:225002782-225043983	0	0	0	1.73205	ENSG00000185842	exon	+
chr1:225002782-225051795	0	0	0	1.73205	ENSG00000185842	exon	+
chr1:225002782-225097239	0	0	0	1.73205	ENSG00000185842	exon	+
chr1:225007412-225097239	0	0	0	1.73205	ENSG00000185842	exon	+
chr1:225144396-225185425	0	0	0	1.73205	ENSG00000185842	exon	+
chr1:225264196-225353888	0	0	0	1.73205	ENSG00000185842	exon	+
chr1:227193785-227317246	0	0	0	1.73205	ENSG00000143776	exon	-
chr1:227747691-227759485	0	0	0	1.73205	ENSG00000143740	exon	+
chr1:228294779-228298717	0	0	0	1.73205	ENSG00000154358	exon	+
chr1:23030468-23044486	0	0	0	1.73205	ENSG00000004487	exon	+
chr1:232425588-232479730	0	0	0	1.73205	ENSG00000116991	exon	-
chr1:235152705-235155112	0	0	0	1.73205	ENSG00000054267|ENSG00000188739	exon	-
chr1:235465635-235470960	0	0	0	1.73205	ENSG00000162885	exon	-
chr1:237593475-237614843	0	0	0	1.73205	ENSG00000198626	exon	+
chr1:243199059-243225321	0	0	0	1.73205	ENSG00000143702	exon	-
chr1:244843134-244848856	0	0	0	1.73205	ENSG00000188206|ENSG00000203667|ENSG00000277877	exon	-|+
chr1:244857597-244859374	0	0	0	1.73205	ENSG00000153187	exon	-
chr1:24514313-24514567	0	0	0	1.73205	ENSG00000117602	exon	+
chr1:246627355-246631924	0	0	0	1.73205	ENSG00000162852	exon	+
chr1:246876036-246888517	0	0	0	1.73205	ENSG00000153207	exon	-
chr1:26941456-26941818	0	0	0	1.73205	ENSG00000090273	exon	+
chr1:28987430-28997319	0	0	0	1.73205	ENSG00000159023	exon	+
chr1:29148079-29150192	0	0	0	1.73205	ENSG00000116350	exon	-
chr1:29148079-29154910	0	0	0	1.73205	ENSG00000116350	exon	-
chr1:32036909-32039573	0	0	0	1.73205	ENSG00000121774	exon	+
chr1:37866458-37874088	0	0	0	1.73205	ENSG00000204084	exon	-
chr1:44308309-44319744	0	0	0	1.73205	ENSG00000117419	exon	-
chr1:46061928-46080750	0	0	0	1.73205	ENSG00000117461|ENSG00000278139	exon	-
chr1:46658126-46658716	0	0	0	1.73205	ENSG00000123472	exon	-
chr1:51459040-51465326	0	0	0	1.73205	ENSG00000085832	exon	-
chr1:58676925-58690249	0	0	0	1.73205	ENSG00000162601	exon	-
chr1:61088148-61112343	0	0	0	1.73205	ENSG00000162599	exon	+
chr1:61791347-61801769	0	0	0	1.73205	ENSG00000132849	exon	+
chr1:77717866-77725762	0	0	0	1.73205	ENSG00000077254	exon	-
chr1:84655831-84671308	0	0	0	1.73205	ENSG00000117155	exon	-
chr1:8541213-8656441	0	0	0	1.73205	ENSG00000142599	exon	-
chr1:8556474-8656441	0	0	0	1.73205	ENSG00000142599	exon	-
chr1:93894613-93897898	0	0	0	1.73205	ENSG00000023909	exon	-
chr1:93894613-93901669	0	0	0	1.73205	ENSG00000023909	exon	-
chr1:94455732-94468007	0	0	0	1.73205	ENSG00000117528	exon	+
chr1:94458606-94491247	0	0	0	1.73205	ENSG00000117528	exon	+
chr1:9553625-9580234	0	0	0	1.73205	ENSG00000171612	exon	+
chr1:9972017-9981170	0	0	0	1.73205	ENSG00000173614	exon	+
chr1_GL383518v1_alt:79428-81764	0	0	0	1.73205	ENSG00000262826	exon	+
chr20:21365420-21368590	0	0	0	1.73205	ENSG00000088930	exon	+
chr20:25632157-25645648	0	0	0	1.73205	ENSG00000213742	exon	+
chr20:35842572-35847434	0	0	0	1.73205	ENSG00000025293	exon	+
chr20:35842572-35858381	0	0	0	1.73205	ENSG00000025293	exon	+
chr20:36793248-36839441	0	0	0	1.73205	ENSG00000149639	exon	-
chr20:38040434-38048481	0	0	0	1.73205	ENSG00000101413	exon	+
chr20:47262287-47283648	0	0	0	1.73205	ENSG00000101040	exon	-
chr20:47282101-47291888	0	0	0	1.73205	ENSG00000101040	exon	-
chr20:51639342-51690819	0	0	0	1.73205	ENSG00000054793	exon	-
chr20:56381432-56384324	0	0	0	1.73205	ENSG00000087586	exon	-
chr21:16383159-16537439	0	0	0	1.73205	ENSG00000215386	exon	+
chr21:21280577-21418569	0	0	0	1.73205	ENSG00000154654	exon	+
chr21:21292103-21292241	0	0	0	1.73205	ENSG00000154654	exon	+
chr21:21324382-21338534	0	0	0	1.73205	ENSG00000154654	exon	+
chr21:21401848-21418569	0	0	0	1.73205	ENSG00000154654	exon	+
chr21:21418472-21477471	0	0	0	1.73205	ENSG00000154654	exon	+
chr21:26050999-26053348	0	0	0	1.73205	ENSG00000142192	exon	-
chr21:36338778-36344707	0	0	0	1.73205	ENSG00000159256	exon	+
chr21:36362182-36372531	0	0	0	1.73205	ENSG00000159256	exon	+
chr21:37108391-37152029	0	0	0	1.73205	ENSG00000182670	exon	+
chr21:39274373-39277351	0	0	0	1.73205	ENSG00000185658	exon	-
chr21:43959633-43971490	0	0	0	1.73205	ENSG00000160216	exon	+
chr22:17683213-17702386	0	0	0	1.73205	ENSG00000099968	exon	+
chr22:24302194-24313466	0	0	0	1.73205	ENSG00000100014|ENSG00000258555	exon	+
chr22:29636750-29642285	0	0	0	1.73205	ENSG00000186575	exon	+
chr22:31758545-31768863	0	0	0	1.73205	ENSG00000100150	exon	+
chr22:36518762-36519537	0	0	0	1.73205	ENSG00000100353	exon	-
chr22:36518762-36524732	0	0	0	1.73205	ENSG00000100353	exon	-
chr22:41140139-41141222	0	0	0	1.73205	ENSG00000100393	exon	+
chr22:43755765-43782325	0	0	0	1.73205	ENSG00000186976	exon	-
chr22:46626750-46637960	0	0	0	1.73205	ENSG00000075240	exon	+
chr2:119945080-119967972	0	0	0	1.73205	ENSG00000088179	exon	+
chr2:127329920-127343194	0	0	0	1.73205	ENSG00000169967	exon	-
chr2:134253094-134318739	0	0	0	1.73205	ENSG00000152127	exon	+
chr2:135748266-135761911	0	0	0	1.73205	ENSG00000144224	exon	+
chr2:148761781-148765146	0	0	0	1.73205	ENSG00000135999	exon	+
chr2:152123765-152150229	0	0	0	1.73205	ENSG00000115145	exon	-
chr2:152657888-152679109	0	0	0	1.73205	ENSG00000196504	exon	-
chr2:156188647-156228004	0	0	0	1.73205	.	intergenic	.
chr2:165749741-165770808	0	0	0	1.73205	ENSG00000115339	exon	-
chr2:169872235-169878574	0	0	0	1.73205	ENSG00000144357	exon	+
chr2:171022871-171046362	0	0	0	1.73205	ENSG00000198586	exon	-
chr2:172562219-172565073	0	0	0	1.73205	ENSG00000152256	exon	+
chr2:173913069-173956232	0	0	0	1.73205	ENSG00000172845	exon	-
chr2:173918592-173956232	0	0	0	1.73205	ENSG00000172845	exon	-
chr2:180433716-180483581	0	0	0	1.73205	.	intergenic	.
chr2:181928199-181928274	0	0	0	1.73205	ENSG00000138434	exon	+
chr2:188318487-188383889	0	0	0	1.73205	ENSG00000144366	exon	+
chr2:196890827-196898369	0	0	0	1.73205	ENSG00000197121	exon	-
chr2:196995378-197005910	0	0	0	1.73205	ENSG00000065413	exon	-
chr2:199348700-199381820	0	0	0	1.73205	ENSG00000119042	exon	-
chr2:200920221-200937966	0	0	0	1.73205	ENSG00000115942	exon	-
chr2:20297552-20327378	0	0	0	1.73205	ENSG00000055917	exon	-
chr2:216464596-216468046	0	0	0	1.73205	ENSG00000138375	exon	+
chr2:218558497-218562813	0	0	0	1.73205	ENSG00000135913	exon	-
chr2:233256101-233265143	0	0	0	1.73205	ENSG00000085978	exon	+
chr2:234995302-235043247	0	0	0	1.73205	ENSG00000130147	exon	+
chr2:238025341-238035940	0	0	0	1.73205	ENSG00000184182|ENSG00000258984	exon	+
chr2:238173533-238185287	0	0	0	1.73205	ENSG00000132323	exon	-
chr2:23857414-23888399	0	0	0	1.73205	ENSG00000119778	exon	-
chr2:24135118-24139450	0	0	0	1.73205	ENSG00000219626|ENSG00000276087	exon	+
chr2:25607235-25628384	0	0	0	1.73205	ENSG00000138101	exon	-
chr2:26263379-26277160	0	0	0	1.73205	ENSG00000138029	exon	+
chr2:26373366-26375148	0	0	0	1.73205	ENSG00000138018	exon	+
chr2:31891991-31932135	0	0	0	1.73205	ENSG00000162959|ENSG00000162961	exon	-
chr2:32377587-32401623	0	0	0	1.73205	ENSG00000115760	exon	+
chr2:32478634-32493667	0	0	0	1.73205	ENSG00000115760	exon	+
chr2:37929261-38017235	0	0	0	1.73205	ENSG00000115841	exon	+
chr2:42286268-42304551	0	0	0	1.73205	ENSG00000143924	exon	+
chr2:42295124-42326252	0	0	0	1.73205	ENSG00000143924	exon	+
chr2:43934189-43975217	0	0	0	1.73205	ENSG00000138095	exon	-
chr2:47790926-47801155	0	0	0	1.73205	ENSG00000116062	exon	+
chr2:61076919-61092587	0	0	0	1.73205	ENSG00000162929	exon	+
chr2:61112517-61118116	0	0	0	1.73205	ENSG00000162929|ENSG00000274769	exon	+
chr2:62747394-62771392	0	0	0	1.73205	ENSG00000115504	exon	+
chr2:71348752-71418639	0	0	0	1.73205	ENSG00000075292	exon	+
chr2:72465159-72480750	0	0	0	1.73205	ENSG00000144036	exon	-
chr2:72718102-72731245	0	0	0	1.73205	ENSG00000144036	exon	-
chr2:74165217-74172752	0	0	0	1.73205	ENSG00000114978	exon	-
chr2:85324914-85326804	0	0	0	1.73205	ENSG00000152291	exon	-
chr2:8770669-8776892	0	0	0	1.73205	ENSG00000134313	exon	-
chr2:95148884-95153259	0	0	0	1.73205	ENSG00000144026|ENSG00000144029	exon	-
chr3:101671129-101672213	0	0	0	1.73205	ENSG00000066422	exon	-
chr3:120909570-121157627	0	0	0	1.73205	ENSG00000145087	exon	+
chr3:120909570-121240507	0	0	0	1.73205	ENSG00000145087	exon	+
chr3:120954939-121121704	0	0	0	1.73205	ENSG00000145087	exon	+
chr3:121147974-121157627	0	0	0	1.73205	ENSG00000145087	exon	+
chr3:121223002-121240507	0	0	0	1.73205	ENSG00000145087	exon	+
chr3:121413157-121415968	0	0	0	1.73205	ENSG00000145087	exon	+
chr3:121722261-121730017	0	0	0	1.73205	ENSG00000173230	exon	-
chr3:126621741-126647296	0	0	0	1.73205	ENSG00000197763	exon	-
chr3:127583081-127583765	0	0	0	1.73205	.	intergenic	.
chr3:138251427-138264212	0	0	0	1.73205	ENSG00000114098	exon	+
chr3:155084157-155168797	0	0	0	1.73205	ENSG00000196549	exon	+
chr3:158658921-158682157	0	0	0	1.73205	ENSG00000168827	exon	+
chr3:174919405-175101467	0	0	0	1.73205	.	intergenic	.
chr3:179592643-179598771	0	0	0	1.73205	ENSG00000136522	exon	-
chr3:183971562-183978651	0	0	0	1.73205	ENSG00000114770	exon	-
chr3:184849070-184971752	0	0	0	1.73205	ENSG00000156931	exon	+
chr3:195516841-195524896	0	0	0	1.73205	ENSG00000184203	exon	-
chr3:197832196-197839397	0	0	0	1.73205	ENSG00000186001	exon	+
chr3:23807298-23811500	0	0	0	1.73205	ENSG00000170142	exon	+
chr3:33684358-33689932	0	0	0	1.73205	ENSG00000163539	exon	-
chr3:37058789-37096660	0	0	0	1.73205	ENSG00000093167	exon	-
chr3:4410864-4420146	0	0	0	1.73205	ENSG00000144455	exon	-
chr3:44354738-44367708	0	0	0	1.73205	ENSG00000179152	exon	+
chr3:45703437-45732151	0	0	0	1.73205	ENSG00000211456	exon	+
chr3:47113875-47126663	0	0	0	1.73205	ENSG00000181555	exon	-
chr3:47610065-47622341	0	0	0	1.73205	ENSG00000173473	exon	-
chr3:47729024-47772936	0	0	0	1.73205	ENSG00000173473	exon	-
chr3:49962575-49975392	0	0	0	1.73205	ENSG00000004534	exon	+
chr3:50106766-50108304	0	0	0	1.73205	ENSG00000003756	exon	+
chr3:56669699-56673725	0	0	0	1.73205	ENSG00000163946	exon	-
chr3:57242855-57248351	0	0	0	1.73205	ENSG00000157500	exon	+
chr3:58077045-58081776	0	0	0	1.73205	ENSG00000136068	exon	+
chr3:89209859-89210520	0	0	0	1.73205	ENSG00000044524	exon	+
chr4:101040481-101083263	0	0	0	1.73205	ENSG00000138814	exon	-
chr4:101040481-101196116	0	0	0	1.73205	ENSG00000138814	exon	-
chr4:102510879-102537956	0	0	0	1.73205	ENSG00000109320	exon	+
chr4:107944969-107947537	0	0	0	1.73205	ENSG00000155016	exon	+
chr4:127669035-127687867	0	0	0	1.73205	ENSG00000164066	exon	+
chr4:128121825-128162317	0	0	0	1.73205	ENSG00000138709	exon	+
chr4:139137629-139139497	0	0	0	1.73205	ENSG00000109381	exon	-
chr4:150761782-150849575	0	0	0	1.73205	ENSG00000198589	exon	-
chr4:150806270-150817257	0	0	0	1.73205	ENSG00000198589	exon	-
chr4:150844657-150929065	0	0	0	1.73205	ENSG00000198589	exon	-
chr4:151454700-151482648	0	0	0	1.73205	ENSG00000164142	exon	+
chr4:169580841-169590809	0	0	0	1.73205	ENSG00000137601	exon	-
chr4:17961902-17972885	0	0	0	1.73205	ENSG00000178177	exon	-
chr4:183683974-183694723	0	0	0	1.73205	ENSG00000168538	exon	+
chr4:25802282-25830156	0	0	0	1.73205	ENSG00000091490	exon	-
chr4:2699679-2700544	0	0	0	1.73205	ENSG00000125386	exon	+
chr4:3316069-3343053	0	0	0	1.73205	ENSG00000159788	exon	+
chr4:39351362-39351431	0	0	0	1.73205	ENSG00000035928	exon	-
chr4:39872985-39890364	0	0	0	1.73205	ENSG00000121892	exon	-
chr4:41013582-41014398	0	0	0	1.73205	ENSG00000163697	exon	-
chr4:42022837-42060246	0	0	0	1.73205	ENSG00000014824	exon	+
chr4:42503449-42524847	0	0	0	1.73205	ENSG00000124406	exon	-
chr4:4760545-4764453	0	0	0	1.73205	.	intergenic	.
chr4:47884345-47899548	0	0	0	1.73205	ENSG00000170448	exon	-
chr4:48369848-48394653	0	0	0	1.73205	ENSG00000109171	exon	+
chr4:5729306-5756362	0	0	0	1.73205	ENSG00000072840	exon	+
chr4:730629-744688	0	0	0	1.73205	ENSG00000185619	exon	+
chr4:82827368-82829058	0	0	0	1.73205	ENSG00000138674	exon	-
chr4:87170078-87195690	0	0	0	1.73205	ENSG00000145332	exon	-
chr4:87183202-87195690	0	0	0	1.73205	ENSG00000145332	exon	-
chr4:94618003-94640450	0	0	0	1.73205	ENSG00000163110	exon	+
chr4:98109192-98134459	0	0	0	1.73205	ENSG00000163116	exon	-
chr5:107427216-107428863	0	0	0	1.73205	ENSG00000184349	exon	-
chr5:126804775-126811898	0	0	0	1.73205	ENSG00000113368	exon	+
chr5:131439580-131548190	0	0	0	1.73205	ENSG00000158987|ENSG00000273217	exon	-
chr5:132927120-132934941	0	0	0	1.73205	ENSG00000072364	exon	-
chr5:133070394-133070453	0	0	0	1.73205	ENSG00000170606	exon	+
chr5:138561579-138567722	0	0	0	1.73205	ENSG00000113013	exon	-
chr5:14316512-14336727	0	0	0	1.73205	ENSG00000038382	exon	+
chr5:163439256-163444481	0	0	0	1.73205	ENSG00000113328	exon	+
chr5:165007368-165015583	0	0	0	1.73205	ENSG00000241956	exon	+
chr5:168500590-168510686	0	0	0	1.73205	ENSG00000113643	exon	+
chr5:168500590-168516950	0	0	0	1.73205	ENSG00000113643	exon	+
chr5:168500590-168518062	0	0	0	1.73205	ENSG00000113643	exon	+
chr5:171868609-171997051	0	0	0	1.73205	ENSG00000072803	exon	-
chr5:179580946-179593645	0	0	0	1.73205	ENSG00000176783	exon	+
chr5:181241491-181242345	0	0	0	1.73205	ENSG00000204628	exon	-
chr5:34175821-34182867	0	0	0	1.73205	ENSG00000215158	exon	-
chr5:37006356-37027412	0	0	0	1.73205	ENSG00000164190	exon	+
chr5:37301436-37303414	0	0	0	1.73205	ENSG00000113569	exon	-
chr5:37331684-37341242	0	0	0	1.73205	ENSG00000113569	exon	-
chr5:38510463-38530666	0	0	0	1.73205	ENSG00000113594	exon	-
chr5:38967160-38982036	0	0	0	1.73205	ENSG00000164327	exon	-
chr5:55327715-55416132	0	0	0	1.73205	ENSG00000039123	exon	+
chr5:65992709-66014725	0	0	0	1.73205	ENSG00000112851	exon	+
chr5:66046352-66054951	0	0	0	1.73205	ENSG00000112851	exon	+
chr5:66759708-66788794	0	0	0	1.73205	ENSG00000069020	exon	+
chr5:69373829-69374711	0	0	0	1.73205	ENSG00000152942	exon	+
chr5:70433869-70441518	0	0	0	1.73205	ENSG00000226259	exon	+
chr5:77034417-77048272	0	0	0	1.73205	ENSG00000164252	exon	+
chr5:78089392-78129307	0	0	0	1.73205	ENSG00000132842	exon	-
chr5:88282041-88292643	0	0	0	1.73205	ENSG00000247828	exon	+
chr5:88285740-88292643	0	0	0	1.73205	ENSG00000247828	exon	+
chr5_GL339449v2_alt:202793-208059	0	0	0	1.73205	ENSG00000274671	exon	+
chr5_KI270897v1_alt:1025221-1034726	0	0	0	1.73205	ENSG00000274803	exon	+
chr6:109145218-109150239	0	0	0	1.73205	ENSG00000183137	exon	+
chr6:110626775-110632161	0	0	0	1.73205	ENSG00000155111	exon	-
chr6:110746125-110773937	0	0	0	1.73205	ENSG00000155111	exon	-
chr6:111405469-111472140	0	0	0	1.73205	ENSG00000009413	exon	-
chr6:116279235-116279368	0	0	0	1.73205	ENSG00000111817|ENSG00000189241	exon	-|+
chr6:116716218-116729741	0	0	0	1.73205	ENSG00000196911	exon	+
chr6:135039572-135042126	0	0	0	1.73205	ENSG00000112339	exon	-
chr6:138255435-138255769	0	0	0	1.73205	ENSG00000112379	exon	+
chr6:142383759-142403973	0	0	0	1.73205	ENSG00000112414	exon	+
chr6:143857751-143858007	0	0	0	1.73205	ENSG00000135521|ENSG00000280148	exon	+
chr6:144521979-144533260	0	0	0	1.73205	ENSG00000152818	exon	+
chr6:144748245-144821018	0	0	0	1.73205	ENSG00000152818	exon	+
chr6:154741955-154778045	0	0	0	1.73205	ENSG00000213079	exon	+
chr6:157084661-157110561	0	0	0	1.73205	ENSG00000049618	exon	+
chr6:165413500-165435377	0	0	0	1.73205	ENSG00000112541	exon	-
chr6:165413500-165543568	0	0	0	1.73205	ENSG00000112541	exon	-
chr6:170543600-170549113	0	0	0	1.73205	ENSG00000008018	exon	-
chr6:18159882-18162924	0	0	0	1.73205	ENSG00000165097	exon	+
chr6:25515674-25540078	0	0	0	1.73205	ENSG00000079691	exon	+
chr6:3006467-3016985	0	0	0	1.73205	ENSG00000124588	exon	+
chr6:37279303-37287072	0	0	0	1.73205	ENSG00000065491	exon	+
chr6:38078039-38082457	0	0	0	1.73205	ENSG00000156639	exon	+
chr6:38577599-38598121	0	0	0	1.73205	ENSG00000183826	exon	-
chr6:42268153-42269848	0	0	0	1.73205	ENSG00000124496	exon	-
chr6:43555835-43567354	0	0	0	1.73205	ENSG00000124571	exon	-
chr6:43562246-43573601	0	0	0	1.73205	ENSG00000124571|ENSG00000271970	exon	-|+
chr6:43771312-43774339	0	0	0	1.73205	ENSG00000112715	exon	+
chr6:57052685-57055797	0	0	0	1.73205	ENSG00000168116	exon	+
chr6:72291933-72313672	0	0	0	1.73205	ENSG00000079841	exon	+
chr6:75622750-75634811	0	0	0	1.73205	ENSG00000112701	exon	+
chr6:85526125-85536924	0	0	0	1.73205	ENSG00000135317	exon	-
chr6_GL000251v2_alt:3342069-3347062	0	0	0	1.73205	ENSG00000231479	exon	-
chr6_KI270797v1_alt:37630-43373	0	0	0	1.73205	ENSG00000276187	exon	+
chr7:105470687-105495253	0	0	0	1.73205	ENSG00000091127	exon	-
chr7:110963499-110963565	0	0	0	1.73205	ENSG00000184903	exon	-
chr7:117170861-117209937	0	0	0	1.73205	ENSG00000004866	exon	+
chr7:122436359-122451475	0	0	0	1.73205	ENSG00000081803	exon	-
chr7:128335542-128336042	0	0	0	1.73205	ENSG00000106344	exon	-
chr7:128997388-129018157	0	0	0	1.73205	ENSG00000064419	exon	-
chr7:129005015-129018157	0	0	0	1.73205	ENSG00000064419	exon	-
chr7:129630077-129657574	0	0	0	1.73205	ENSG00000106459	exon	+
chr7:130185191-130192823	0	0	0	1.73205	ENSG00000146842	exon	-
chr7:131375423-131478677	0	0	0	1.73205	ENSG00000128585	exon	+
chr7:131387119-131414710	0	0	0	1.73205	ENSG00000128585	exon	+
chr7:131437784-131470944	0	0	0	1.73205	ENSG00000128585	exon	+
chr7:135577795-135593192	0	0	0	1.73205	ENSG00000155561	exon	+
chr7:139078551-139080243	0	0	0	1.73205	ENSG00000105939	exon	-
chr7:139266332-139272440	0	0	0	1.73205	ENSG00000157741	exon	+
chr7:139398598-139417729	0	0	0	1.73205	ENSG00000146963|ENSG00000269955	exon	+
chr7:139405643-139417729	0	0	0	1.73205	ENSG00000146963|ENSG00000269955	exon	+
chr7:149153944-149154340	0	0	0	1.73205	ENSG00000197024	exon	+
chr7:151470570-151491014	0	0	0	1.73205	ENSG00000106615	exon	-
chr7:151470570-151498180	0	0	0	1.73205	ENSG00000106615	exon	-
chr7:152202933-152207428	0	0	0	1.73205	ENSG00000055609	exon	-
chr7:157201720-157225539	0	0	0	1.73205	ENSG00000009335	exon	+
chr7:157220688-157223351	0	0	0	1.73205	ENSG00000009335	exon	+
chr7:17890362-17897446	0	0	0	1.73205	ENSG00000071189	exon	-
chr7:26202970-26208555	0	0	0	1.73205	ENSG00000122565	exon	+
chr7:32544693-32554596	0	0	0	1.73205	ENSG00000105778	exon	+
chr7:32544693-32559464	0	0	0	1.73205	ENSG00000105778	exon	+
chr7:44645326-44666851	0	0	0	1.73205	ENSG00000105953	exon	+
chr7:45736786-45751646	0	0	0	1.73205	ENSG00000214765	exon	-
chr7:50669721-50705323	0	0	0	1.73205	ENSG00000106070	exon	-
chr7:50669721-50732368	0	0	0	1.73205	ENSG00000106070	exon	-
chr7:5982823-5992057	0	0	0	1.73205	ENSG00000122512	exon	-
chr7:6111124-6115523	0	0	0	1.73205	ENSG00000106346	exon	+
chr7:64521063-64543802	0	0	0	1.73205	ENSG00000173041	exon	-
chr7:66240324-66241270	0	0	0	1.73205	ENSG00000169902	exon	+
chr7:66991136-66994341	0	0	0	1.73205	ENSG00000126524	exon	-
chr7:67098540-67117618	0	0	0	1.73205	ENSG00000198874	exon	+
chr7:73190065-73191554	0	0	0	1.73205	ENSG00000233369	exon	+
chr7:73469516-73470483	0	0	0	1.73205	ENSG00000009954	exon	-
chr7:74743448-74744941	0	0	0	1.73205	ENSG00000263001	exon	+
chr7:77607234-77632425	0	0	0	1.73205	ENSG00000127947	exon	+
chr7:77749423-77758078	0	0	0	1.73205	ENSG00000187257	exon	+
chr8:101543240-101649499	0	0	0	1.73205	ENSG00000083307	exon	+
chr8:102834188-102836390	0	0	0	1.73205	ENSG00000155096	exon	-
chr8:119788337-119797846	0	0	0	1.73205	ENSG00000064313	exon	-
chr8:131940498-131946633	0	0	0	1.73205	ENSG00000132294	exon	+
chr8:132824003-132825371	0	0	0	1.73205	ENSG00000129292	exon	+
chr8:25382673-25401066	0	0	0	1.73205	ENSG00000147459	exon	+
chr8:42861744-42874006	0	0	0	1.73205	ENSG00000120925	exon	-
chr8:42957093-42964474	0	0	0	1.73205	ENSG00000168172	exon	+
chr8:490894-490982	0	0	0	1.73205	ENSG00000180190	exon	-
chr8:53970391-54010492	0	0	0	1.73205	ENSG00000187735	exon	-
chr8:53984362-54010492	0	0	0	1.73205	ENSG00000187735	exon	-
chr8:55966714-55969793	0	0	0	1.73205	ENSG00000254087	exon	+
chr8:61548070-61567318	0	0	0	1.73205	ENSG00000198363	exon	-
chr8:61548070-61619019	0	0	0	1.73205	ENSG00000198363	exon	-
chr8:61567167-61619019	0	0	0	1.73205	ENSG00000198363	exon	-
chr8:61637946-61684188	0	0	0	1.73205	ENSG00000198363	exon	-
chr8:63186146-63187745	0	0	0	1.73205	ENSG00000185728	exon	+
chr8:67093542-67095732	0	0	0	1.73205	ENSG00000104218	exon	+
chr8:67118247-67137603	0	0	0	1.73205	ENSG00000104218	exon	+
chr8:6724869-6755174	0	0	0	1.73205	ENSG00000155189	exon	+
chr8:88040867-88074743	0	0	0	1.73205	ENSG00000156103	exon	-
chr8:89587890-89596512	0	0	0	1.73205	.	intergenic	.
chr8:94506499-94512089	0	0	0	1.73205	ENSG00000164944	exon	-
chr8:94849461-94856978	0	0	0	1.73205	ENSG00000164941	exon	+
chr8:98693136-98707311	0	0	0	1.73205	ENSG00000104375	exon	-
chr9:105299219-105309866	0	0	0	1.73205	ENSG00000070214	exon	+
chr9:105615277-105623221	0	0	0	1.73205	ENSG00000106692	exon	+
chr9:109080838-109093591	0	0	0	1.73205	ENSG00000106771	exon	-
chr9:109426949-109438234	0	0	0	1.73205	ENSG00000070159	exon	-
chr9:109445239-109457399	0	0	0	1.73205	ENSG00000070159	exon	-
chr9:111378579-111385442	0	0	0	1.73205	ENSG00000136813	exon	-
chr9:111570090-111586165	0	0	0	1.73205	ENSG00000106853	exon	-
chr9:112262434-112297916	0	0	0	1.73205	ENSG00000119314	exon	-
chr9:124301935-124339665	0	0	0	1.73205	ENSG00000119408	exon	+
chr9:125018798-125056007	0	0	0	1.73205	ENSG00000173611	exon	-
chr9:126962224-126977745	0	0	0	1.73205	ENSG00000136828	exon	+
chr9:127444028-127445249	0	0	0	1.73205	ENSG00000196152	exon	+
chr9:127832397-127833214	0	0	0	1.73205	.	intergenic	.
chr9:128459566-128461010	0	0	0	1.73205	ENSG00000136811	exon	+
chr9:129957359-129999059	0	0	0	1.73205	ENSG00000187239	exon	-
chr9:17388161-17416189	0	0	0	1.73205	ENSG00000044459	exon	+
chr9:20819795-20885230	0	0	0	1.73205	ENSG00000188352	exon	+
chr9:27009019-27029104	0	0	0	1.73205	ENSG00000096872	exon	+
chr9:27009019-27048274	0	0	0	1.73205	ENSG00000096872	exon	+
chr9:33029884-33030667	0	0	0	1.73205	ENSG00000086061	exon	+
chr9:33941648-33953474	0	0	0	1.73205	ENSG00000137073	exon	-
chr9:36288128-36294559	0	0	0	1.73205	.	intergenic	.
chr9:5825091-5831028	0	0	0	1.73205	ENSG00000099219	exon	-
chr9:69236027-69238789	0	0	0	1.73205	ENSG00000119139	exon	+
chr9:71862550-71875083	0	0	0	1.73205	ENSG00000107362	exon	-
chr9:76629191-76644909	0	0	0	1.73205	ENSG00000106772	exon	-
chr9:78306313-78308583	0	0	0	1.73205	ENSG00000135069	exon	+
chr9:83799184-83806560	0	0	0	1.73205	ENSG00000165113	exon	-
chr9:93515666-93516269	0	0	0	1.73205	ENSG00000048828	exon	+
chr9:95897848-95928864	0	0	0	1.73205	ENSG00000182150	exon	+
chr9:96509672-96565483	0	0	0	1.73205	ENSG00000081377	exon	-
chrX:102816991-102865152	0	0	0	1.73205	ENSG00000223546	exon	+
chrX:119930015-119932216	0	0	0	1.73205	ENSG00000101882	exon	-
chrX:150736594-150755865	0	0	0	1.73205	ENSG00000063601	exon	+
chrX:150814861-150816078	0	0	0	1.73205	ENSG00000102181	exon	-
chrX:30665510-30668118	0	0	0	1.73205	ENSG00000198814	exon	+
chrX:45010960-45020730	0	0	0	1.73205	ENSG00000147050	exon	+
chrX:53607522-53654131	0	0	0	1.73205	ENSG00000086758	exon	-
chrX:53625156-53627515	0	0	0	1.73205	ENSG00000086758	exon	-
chrX:71594330-71594779	0	0	0	1.73205	ENSG00000147174	exon	+
chrX:73577406-73584572	0	0	0	1.73205	ENSG00000204116	exon	+
chrX:77971620-78003236	0	0	0	1.73205	ENSG00000165240	exon	+
chrX:91414903-91418871	0	0	0	1.73205	ENSG00000234161	exon	-
chrY:12690325-12714789	0	0	0	1.73205	ENSG00000233864	exon	+
chrY:12709387-12771155	0	0	0	1.73205	ENSG00000114374|ENSG00000279327	exon	+
chr10:100915998-100926019	0	0	1.79452	0	ENSG00000119906	exon	+
chr10:100979847-100981229	0	0	1.79452	0	ENSG00000095539	exon	+
chr10:101461980-101526199	0	0	1.79452	0	ENSG00000166167	exon	+
chr10:102685815-102705489	0	0	1.79452	0	ENSG00000138175	exon	-
chr10:103068628-103076270	0	0	1.79452	0	ENSG00000148842	exon	+
chr10:1072115-1086357	0	0	1.79452	0	ENSG00000047056	exon	+
chr10:114487957-114491878	0	0	1.79452	0	ENSG00000099204	exon	-
chr10:114830851-114848737	0	0	1.79452	0	ENSG00000151553	exon	+
chr10:116921433-116968712	0	0	1.79452	0	ENSG00000187164	exon	-
chr10:117318871-117341102	0	0	1.79452	0	ENSG00000165650	exon	-
chr10:118691264-118730410	0	0	1.79452	0	ENSG00000151893	exon	-
chr10:119044053-119051321	0	0	1.79452	0	ENSG00000107581	exon	-
chr10:119072889-119073937	0	0	1.79452	0	ENSG00000107581	exon	-
chr10:119577640-119582223	0	0	1.79452	0	ENSG00000151923	exon	-
chr10:119588151-119593513	0	0	1.79452	0	ENSG00000151923	exon	-
chr10:12028744-12035441	0	0	1.79452	0	ENSG00000151461	exon	-
chr10:121902390-121913893	0	0	1.79452	0	ENSG00000107669	exon	-
chr10:121902390-121924329	0	0	1.79452	0	ENSG00000107669	exon	-
chr10:122937704-122953032	0	0	1.79452	0	ENSG00000119965	exon	-
chr10:124681606-124706887	0	0	1.79452	0	ENSG00000189319|ENSG00000258539	exon	-
chr10:125996549-126008550	0	0	1.79452	0	ENSG00000203780	exon	+
chr10:126970701-127248109	0	0	1.79452	0	ENSG00000150760	exon	+
chr10:127052680-127061776	0	0	1.79452	0	ENSG00000150760	exon	+
chr10:127339005-127384909	0	0	1.79452	0	ENSG00000150760	exon	+
chr10:130166506-130171636	0	0	1.79452	0	ENSG00000108010	exon	+
chr10:13172375-13186280	0	0	1.79452	0	ENSG00000065328	exon	+
chr10:131970637-131973943	0	0	1.79452	0	ENSG00000176171	exon	-
chr10:13280975-13295606	0	0	1.79452	0	ENSG00000107537	exon	-
chr10:133395712-133419592	0	0	1.79452	0	ENSG00000148824|ENSG00000254536	exon	+
chr10:16752538-16782084	0	0	1.79452	0	ENSG00000148484	exon	-
chr10:179993-210048	0	0	1.79452	0	ENSG00000015171	exon	+
chr10:25395910-25466719	0	0	1.79452	0	ENSG00000151025	exon	+
chr10:27043425-27061242	0	0	1.79452	0	ENSG00000107890	exon	-
chr10:27060344-27092512	0	0	1.79452	0	ENSG00000107890	exon	-
chr10:27067156-27092512	0	0	1.79452	0	ENSG00000107890	exon	-
chr10:28583398-28596041	0	0	1.79452	0	ENSG00000095787	exon	+
chr10:3158913-3160330	0	0	1.79452	0	ENSG00000107959	exon	-
chr10:31817787-31826385	0	0	1.79452	0	ENSG00000165322	exon	-
chr10:31826303-31861658	0	0	1.79452	0	ENSG00000165322	exon	-
chr10:31852516-31861658	0	0	1.79452	0	ENSG00000165322	exon	-
chr10:33182697-33197709	0	0	1.79452	0	ENSG00000099250	exon	-
chr10:33254027-33270856	0	0	1.79452	0	ENSG00000099250	exon	-
chr10:34331116-34384254	0	0	1.79452	0	ENSG00000148498	exon	-
chr10:34359146-34470263	0	0	1.79452	0	ENSG00000148498	exon	-
chr10:35011847-35016394	0	0	1.79452	0	ENSG00000108094	exon	-
chr10:35483403-35516623	0	0	1.79452	0	ENSG00000108100	exon	+
chr10:35501500-35530243	0	0	1.79452	0	ENSG00000108100	exon	+
chr10:45728861-45746647	0	0	1.79452	0	ENSG00000172661	exon	+
chr10:46795805-46798168	0	0	1.79452	0	ENSG00000204177	exon	+
chr10:472438-486530	0	0	1.79452	0	ENSG00000151240	exon	-
chr10:48050281-48053735	0	0	1.79452	0	ENSG00000270025	exon	-
chr10:48401611-48410168	0	0	1.79452	0	ENSG00000107643	exon	+
chr10:50069546-50080931	0	0	1.79452	0	ENSG00000099290	exon	+
chr10:50433475-50519921	0	0	1.79452	0	ENSG00000198964	exon	-
chr10:5717658-5727123	0	0	1.79452	0	ENSG00000108021	exon	+
chr10:5730486-5742526	0	0	1.79452	0	ENSG00000108021	exon	+
chr10:5768212-5800705	0	0	1.79452	0	ENSG00000057608	exon	-
chr10:60063110-60064288	0	0	1.79452	0	ENSG00000151150	exon	-
chr10:60138963-60173186	0	0	1.79452	0	ENSG00000151150	exon	-
chr10:60615185-60615224	0	0	1.79452	0	ENSG00000151150	exon	-
chr10:62050887-62085900	0	0	1.79452	0	ENSG00000150347	exon	+
chr10:63610186-63619800	0	0	1.79452	0	ENSG00000165476	exon	+
chr10:67966682-68044563	0	0	1.79452	0	ENSG00000148634	exon	-
chr10:68032869-68033964	0	0	1.79452	0	.	intergenic	.
chr10:68296265-68306906	0	0	1.79452	0	ENSG00000108187	exon	-
chr10:68338502-68341680	0	0	1.79452	0	ENSG00000096746	exon	+
chr10:68393137-68394451	0	0	1.79452	0	ENSG00000204130	exon	-
chr10:68437010-68470163	0	0	1.79452	0	ENSG00000138346	exon	-
chr10:68444920-68470163	0	0	1.79452	0	ENSG00000138346	exon	-
chr10:68493131-68493570	0	0	1.79452	0	ENSG00000122912	exon	-
chr10:68973544-68981581	0	0	1.79452	0	ENSG00000165732	exon	+
chr10:69185986-69187756	0	0	1.79452	0	ENSG00000156502	exon	+
chr10:69198371-69203043	0	0	1.79452	0	ENSG00000156502	exon	+
chr10:72340788-72345127	0	0	1.79452	0	ENSG00000148719	exon	-
chr10:73010968-73016899	0	0	1.79452	0	ENSG00000122884	exon	-
chr10:73136703-73160551	0	0	1.79452	0	ENSG00000122882	exon	-
chr10:73174686-73210438	0	0	1.79452	0	ENSG00000138286	exon	+
chr10:73500654-73539593	0	0	1.79452	0	ENSG00000166348	exon	-
chr10:73516374-73539593	0	0	1.79452	0	ENSG00000166348	exon	-
chr10:73529679-73534770	0	0	1.79452	0	ENSG00000166348	exon	-
chr10:74838682-74843478	0	0	1.79452	0	ENSG00000156650	exon	+
chr10:79118914-79139777	0	0	1.79452	0	ENSG00000108175	exon	+
chr10:79201583-79216274	0	0	1.79452	0	ENSG00000108175	exon	+
chr10:87057690-87062835	0	0	1.79452	0	ENSG00000148672	exon	-
chr10:91994534-92008275	0	0	1.79452	0	ENSG00000095564	exon	+
chr10:92893348-92899644	0	0	1.79452	0	ENSG00000138190	exon	+
chr10:92893348-92915913	0	0	1.79452	0	ENSG00000138190	exon	+
chr10:94441895-94474783	0	0	1.79452	0	ENSG00000108239	exon	+
chr10:96907264-96907747	0	0	1.79452	0	ENSG00000196233	exon	+
chr10:96907264-96944245	0	0	1.79452	0	ENSG00000196233	exon	+
chr10:96944112-96952196	0	0	1.79452	0	ENSG00000196233	exon	+
chr10:98156092-98209899	0	0	1.79452	0	ENSG00000166024	exon	+
chr10:992488-999095	0	0	1.79452	0	ENSG00000107937	exon	+
chr10_KI270825v1_alt:92045-93062	0	0	1.79452	0	ENSG00000274429	exon	-
chr11:102114143-102206074	0	0	1.79452	0	ENSG00000137693	exon	+
chr11:102186017-102209564	0	0	1.79452	0	ENSG00000137693	exon	+
chr11:103066268-103089318	0	0	1.79452	0	ENSG00000137692	exon	-
chr11:103303092-103312033	0	0	1.79452	0	ENSG00000187240	exon	+
chr11:108186481-108190500	0	0	1.79452	0	ENSG00000149308	exon	-
chr11:108227594-108289801	0	0	1.79452	0	ENSG00000149311	exon	+
chr11:108267170-108267342	0	0	1.79452	0	ENSG00000149311	exon	+
chr11:108299713-108304852	0	0	1.79452	0	ENSG00000149311	exon	+
chr11:108301647-108317521	0	0	1.79452	0	ENSG00000149311	exon	+
chr11:108838445-108852209	0	0	1.79452	0	ENSG00000178105	exon	+
chr11:110236098-110258189	0	0	1.79452	0	ENSG00000137710	exon	-
chr11:110247702-110264874	0	0	1.79452	0	ENSG00000137710	exon	-
chr11:11327085-11341004	0	0	1.79452	0	ENSG00000110328	exon	-
chr11:113823604-113829345	0	0	1.79452	0	ENSG00000048028	exon	-
chr11:116867945-116877042	0	0	1.79452	0	ENSG00000160584	exon	-
chr11:117159933-117163892	0	0	1.79452	0	ENSG00000168092	exon	+
chr11:118551785-118552335	0	0	1.79452	0	ENSG00000118096	exon	-
chr11:118551785-118559864	0	0	1.79452	0	ENSG00000118096	exon	-
chr11:119126934-119127125	0	0	1.79452	0	ENSG00000172273	exon	+
chr11:120475339-120477526	0	0	1.79452	0	ENSG00000196914	exon	+
chr11:1286001-1295794	0	0	1.79452	0	ENSG00000078902	exon	-
chr11:12862249-12883125	0	0	1.79452	0	ENSG00000187079	exon	+
chr11:130109428-130122513	0	0	1.79452	0	ENSG00000084234	exon	+
chr11:13403167-13421838	0	0	1.79452	0	ENSG00000148925	exon	-
chr11:13403167-13445181	0	0	1.79452	0	ENSG00000148925	exon	-
chr11:17105168-17112666	0	0	1.79452	0	ENSG00000011405	exon	-
chr11:18544622-18570377	0	0	1.79452	0	ENSG00000151116	exon	-
chr11:24905990-25077406	0	0	1.79452	0	ENSG00000187398	exon	+
chr11:24914475-24914538	0	0	1.79452	0	ENSG00000187398	exon	+
chr11:27371614-27392518	0	0	1.79452	0	ENSG00000205213	exon	-
chr11:32589546-32596047	0	0	1.79452	0	ENSG00000149100	exon	+
chr11:33286412-33328633	0	0	1.79452	0	ENSG00000110422	exon	+
chr11:34086063-34090678	0	0	1.79452	0	ENSG00000135387	exon	+
chr11:34108210-34112223	0	0	1.79452	0	ENSG00000135372	exon	+
chr11:3702462-3702892	0	0	1.79452	0	ENSG00000110713	exon	-
chr11:3702462-3753408	0	0	1.79452	0	ENSG00000110713	exon	-
chr11:3731390-3731578	0	0	1.79452	0	ENSG00000110713	exon	-
chr11:4107434-4112062	0	0	1.79452	0	ENSG00000167325	exon	+
chr11:46076753-46084302	0	0	1.79452	0	ENSG00000135365	exon	-
chr11:46084165-46092223	0	0	1.79452	0	ENSG00000135365	exon	-
chr11:46758922-46760784	0	0	1.79452	0	ENSG00000175216	exon	-
chr11:46808030-46809874	0	0	1.79452	0	ENSG00000175216	exon	-
chr11:47472190-47489024	0	0	1.79452	0	ENSG00000149187	exon	-
chr11:47625673-47627127	0	0	1.79452	0	ENSG00000109919	exon	-
chr11:47731373-47751290	0	0	1.79452	0	ENSG00000109920	exon	-
chr11:49173356-49183242	0	0	1.79452	0	ENSG00000086205	exon	-
chr11:49185668-49200441	0	0	1.79452	0	ENSG00000086205	exon	-
chr11:581491-587464	0	0	1.79452	0	ENSG00000070047	exon	+
chr11:61806663-61811075	0	0	1.79452	0	ENSG00000149485	exon	-
chr11:62723586-62724426	0	0	1.79452	0	ENSG00000214753|ENSG00000234857	exon	-
chr11:62853551-62854064	0	0	1.79452	0	ENSG00000255717	exon	-
chr11:62870744-62871669	0	0	1.79452	0	ENSG00000168003	exon	+
chr11:62882907-62885608	0	0	1.79452	0	ENSG00000168003	exon	+
chr11:65294152-65295990	0	0	1.79452	0	ENSG00000014138	exon	+
chr11:66519616-66523882	0	0	1.79452	0	ENSG00000174483|ENSG00000256349	exon	+
chr11:66668614-66669291	0	0	1.79452	0	ENSG00000173914	exon	-
chr11:68548066-68596218	0	0	1.79452	0	ENSG00000110075	exon	+
chr11:68551120-68564432	0	0	1.79452	0	ENSG00000110075	exon	+
chr11:68567013-68583129	0	0	1.79452	0	ENSG00000110075	exon	+
chr11:68780639-68812576	0	0	1.79452	0	ENSG00000110090	exon	-
chr11:71056480-71147338	0	0	1.79452	0	ENSG00000162105	exon	-
chr11:72000350-72001324	0	0	1.79452	0	ENSG00000137496	exon	+
chr11:72709869-72714321	0	0	1.79452	0	ENSG00000186635	exon	-
chr11:72887469-73015885	0	0	1.79452	0	ENSG00000137478	exon	-
chr11:74118227-74123135	0	0	1.79452	0	ENSG00000168014	exon	-
chr11:74203727-74204445	0	0	1.79452	0	ENSG00000214517	exon	+
chr11:76463820-76472840	0	0	1.79452	0	ENSG00000158636	exon	+
chr11:76526461-76537950	0	0	1.79452	0	ENSG00000158636	exon	+
chr11:76958978-76998821	0	0	1.79452	0	ENSG00000078124|ENSG00000254988	exon	-|+
chr11:77622499-77629899	0	0	1.79452	0	ENSG00000074201	exon	-
chr11:77841018-77842628	0	0	1.79452	0	ENSG00000087884	exon	+
chr11:78103979-78109581	0	0	1.79452	0	ENSG00000159063	exon	-
chr11:78113885-78121174	0	0	1.79452	0	ENSG00000159063	exon	-
chr11:83206057-83236509	0	0	1.79452	0	ENSG00000137494	exon	+
chr11:86012280-86031611	0	0	1.79452	0	ENSG00000073921	exon	-
chr11:86022366-86031611	0	0	1.79452	0	ENSG00000073921	exon	-
chr11:86250295-86257596	0	0	1.79452	0	ENSG00000074266	exon	+
chr11:8965903-8968041	0	0	1.79452	0	ENSG00000254860	exon	+
chr11:9408485-9414411	0	0	1.79452	0	ENSG00000205339	exon	+
chr11:9440454-9442197	0	0	1.79452	0	ENSG00000205339	exon	+
chr11:9961956-10002689	0	0	1.79452	0	ENSG00000133812	exon	-
chr11:9989496-10002689	0	0	1.79452	0	ENSG00000133812	exon	-
chr12:101714089-101723847	0	0	1.79452	0	ENSG00000111666	exon	+
chr12:104861290-104866579	0	0	1.79452	0	ENSG00000136052	exon	-
chr12:106842588-106843947	0	0	1.79452	0	ENSG00000111785	exon	+
chr12:106992786-107022192	0	0	1.79452	0	ENSG00000008405	exon	-
chr12:108652271-108701323	0	0	1.79452	0	ENSG00000110880	exon	-
chr12:108792285-108792829	0	0	1.79452	0	ENSG00000084112	exon	-
chr12:109071611-109073532	0	0	1.79452	0	ENSG00000135093	exon	+
chr12:109559095-109565176	0	0	1.79452	0	ENSG00000139428	exon	-
chr12:110486324-110487943	0	0	1.79452	0	ENSG00000204856	exon	+
chr12:110626361-110632559	0	0	1.79452	0	ENSG00000204852	exon	+
chr12:110641627-110642248	0	0	1.79452	0	ENSG00000204852	exon	+
chr12:1115865-1190052	0	0	1.79452	0	ENSG00000082805	exon	+
chr12:111692696-111709684	0	0	1.79452	0	ENSG00000111271	exon	+
chr12:111702161-111709684	0	0	1.79452	0	ENSG00000111271	exon	+
chr12:111932585-111943369	0	0	1.79452	0	ENSG00000198270	exon	-
chr12:112071894-112093136	0	0	1.79452	0	ENSG00000111300	exon	-
chr12:112200637-112217195	0	0	1.79452	0	ENSG00000173064	exon	-
chr12:112229697-112231715	0	0	1.79452	0	ENSG00000173064	exon	-
chr12:112229697-112233085	0	0	1.79452	0	ENSG00000173064	exon	-
chr12:112319224-112319742	0	0	1.79452	0	ENSG00000173064	exon	-
chr12:113269756-113284771	0	0	1.79452	0	ENSG00000186815	exon	+
chr12:116928022-116964854	0	0	1.79452	0	ENSG00000174989	exon	+
chr12:118199050-118214110	0	0	1.79452	0	ENSG00000135090	exon	-
chr12:120098810-120108467	0	0	1.79452	0	ENSG00000111737	exon	-
chr12:120103825-120108467	0	0	1.79452	0	ENSG00000111737	exon	-
chr12:120546404-120557682	0	0	1.79452	0	ENSG00000022840	exon	+
chr12:120782654-120810886	0	0	1.79452	0	ENSG00000157837	exon	-
chr12:12124564-12130893	0	0	1.79452	0	ENSG00000070018	exon	-
chr12:121942533-121949061	0	0	1.79452	0	ENSG00000158023	exon	+
chr12:122235785-122239945	0	0	1.79452	0	ENSG00000139719|ENSG00000256861	exon	-
chr12:122316748-122336748	0	0	1.79452	0	ENSG00000130779	exon	-
chr12:122352725-122355312	0	0	1.79452	0	ENSG00000130779	exon	-
chr12:122352725-122380558	0	0	1.79452	0	ENSG00000130779	exon	-
chr12:12244261-12244655	0	0	1.79452	0	ENSG00000070018	exon	-
chr12:122575542-122591453	0	0	1.79452	0	ENSG00000184445	exon	+
chr12:122946024-122950565	0	0	1.79452	0	ENSG00000150967	exon	-
chr12:123160780-123164090	0	0	1.79452	0	ENSG00000051825	exon	-
chr12:123194385-123223127	0	0	1.79452	0	ENSG00000051825	exon	-
chr12:123194385-123227616	0	0	1.79452	0	ENSG00000051825	exon	-
chr12:123218375-123230522	0	0	1.79452	0	ENSG00000051825	exon	-
chr12:123309309-123315660	0	0	1.79452	0	ENSG00000139697	exon	-
chr12:123321534-123330509	0	0	1.79452	0	ENSG00000139697	exon	-
chr12:123624878-123626424	0	0	1.79452	0	ENSG00000111361	exon	-
chr12:124811869-124815114	0	0	1.79452	0	ENSG00000073060	exon	-
chr12:130873128-130874538	0	0	1.79452	0	ENSG00000132341	exon	+
chr12:132786338-132791293	0	0	1.79452	0	ENSG00000090615	exon	-
chr12:1754257-1784073	0	0	1.79452	0	ENSG00000006831	exon	+
chr12:19462509-19514784	0	0	1.79452	0	ENSG00000139154	exon	+
chr12:19473247-19514784	0	0	1.79452	0	ENSG00000139154	exon	+
chr12:27671430-27674221	0	0	1.79452	0	ENSG00000110841	exon	+
chr12:2933417-2938285	0	0	1.79452	0	ENSG00000078246	exon	+
chr12:31084582-31085126	0	0	1.79452	0	ENSG00000013573	exon	+
chr12:31423596-31433248	0	0	1.79452	0	ENSG00000170456	exon	-
chr12:31433154-31447769	0	0	1.79452	0	ENSG00000170456	exon	-
chr12:31495809-31499671	0	0	1.79452	0	ENSG00000170456	exon	-
chr12:32327460-32328555	0	0	1.79452	0	ENSG00000151746	exon	+
chr12:384030-385974	0	0	1.79452	0	ENSG00000073614	exon	-
chr12:42374862-42398994	0	0	1.79452	0	ENSG00000134283	exon	+
chr12:428768-438554	0	0	1.79452	0	ENSG00000120647	exon	+
chr12:45331294-45409487	0	0	1.79452	0	ENSG00000177119	exon	+
chr12:45811417-45821487	0	0	1.79452	0	ENSG00000189079	exon	+
chr12:49004506-49005852	0	0	1.79452	0	ENSG00000181929	exon	-
chr12:49371227-49490731	0	0	1.79452	0	ENSG00000123352	exon	+
chr12:49489464-49514613	0	0	1.79452	0	ENSG00000123352	exon	+
chr12:50094436-50096972	0	0	1.79452	0	ENSG00000066117	exon	+
chr12:50435487-50441643	0	0	1.79452	0	ENSG00000161813	exon	+
chr12:50435487-50454417	0	0	1.79452	0	ENSG00000161813	exon	+
chr12:50461134-50467120	0	0	1.79452	0	ENSG00000161813	exon	+
chr12:50671185-50683248	0	0	1.79452	0	ENSG00000066084	exon	+
chr12:51980968-51986942	0	0	1.79452	0	ENSG00000135503	exon	+
chr12:53018797-53028188	0	0	1.79452	0	ENSG00000063046|ENSG00000257337	exon	-|+
chr12:54281794-54286732	0	0	1.79452	0	ENSG00000135486	exon	+
chr12:55796024-55803728	0	0	1.79452	0	ENSG00000205323|ENSG00000257390	exon	-
chr12:56092820-56092959	0	0	1.79452	0	.	intergenic	.
chr12:56285915-56300220	0	0	1.79452	0	ENSG00000062485|ENSG00000144785	exon	-
chr12:57498156-57500522	0	0	1.79452	0	ENSG00000166986	exon	+
chr12:57810348-57811127	0	0	1.79452	0	ENSG00000135407	exon	-
chr12:64409961-64425909	0	0	1.79452	0	ENSG00000184575	exon	+
chr12:64744808-64747918	0	0	1.79452	0	ENSG00000135677	exon	-
chr12:68726498-68727389	0	0	1.79452	0	ENSG00000111581	exon	+
chr12:68824362-68824651	0	0	1.79452	0	ENSG00000135679	exon	+
chr12:68828770-68836749	0	0	1.79452	0	ENSG00000135679	exon	+
chr12:6977366-6977525	0	0	1.79452	0	ENSG00000111684	exon	-
chr12:71635442-71638515	0	0	1.79452	0	ENSG00000133858	exon	-
chr12:76053769-76060279	0	0	1.79452	0	ENSG00000187109	exon	-
chr12:79808482-79822190	0	0	1.79452	0	ENSG00000058272	exon	-
chr12:81266951-81299382	0	0	1.79452	0	ENSG00000139220	exon	-
chr12:81294834-81325870	0	0	1.79452	0	ENSG00000139220	exon	-
chr12:81299300-81344693	0	0	1.79452	0	ENSG00000139220	exon	-
chr12:81325776-81405903	0	0	1.79452	0	ENSG00000139220	exon	-
chr12:82930430-83030879	0	0	1.79452	0	ENSG00000179104	exon	+
chr12:88120113-88139564	0	0	1.79452	0	ENSG00000198707	exon	-
chr12:89459637-89472275	0	0	1.79452	0	ENSG00000139323	exon	-
chr12:89616801-89635251	0	0	1.79452	0	ENSG00000070961	exon	-
chr12:89627677-89635251	0	0	1.79452	0	ENSG00000070961	exon	-
chr12:9247547-9263864	0	0	1.79452	0	ENSG00000256069	exon	-
chr12:92798891-92809156	0	0	1.79452	0	ENSG00000102189	exon	-
chr12:92827911-92853025	0	0	1.79452	0	ENSG00000102189	exon	-
chr12:93394608-93395533	0	0	1.79452	0	ENSG00000173598	exon	+
chr12:94367793-94403262	0	0	1.79452	0	ENSG00000173588	exon	-
chr12:95266356-95296258	0	0	1.79452	0	ENSG00000028203	exon	+
chr12:95287663-95296258	0	0	1.79452	0	ENSG00000028203	exon	+
chr13:100262728-100268783	0	0	1.79452	0	ENSG00000175198	exon	+
chr13:100273195-100309908	0	0	1.79452	0	ENSG00000175198	exon	+
chr13:100301459-100309908	0	0	1.79452	0	ENSG00000175198	exon	+
chr13:102649407-102674490	0	0	1.79452	0	ENSG00000134900	exon	+
chr13:111217678-111267670	0	0	1.79452	0	ENSG00000102606	exon	+
chr13:114236798-114263014	0	0	1.79452	0	ENSG00000130177	exon	+
chr13:114291488-114291792	0	0	1.79452	0	ENSG00000169062	exon	+
chr13:19959957-19970071	0	0	1.79452	0	ENSG00000121741	exon	+
chr13:19993062-20006586	0	0	1.79452	0	ENSG00000121741	exon	+
chr13:20002849-20006586	0	0	1.79452	0	ENSG00000121741	exon	+
chr13:20051432-20061224	0	0	1.79452	0	ENSG00000121741	exon	+
chr13:20567669-20643605	0	0	1.79452	0	ENSG00000032742	exon	+
chr13:20574379-20615879	0	0	1.79452	0	ENSG00000032742	exon	+
chr13:20582956-20631102	0	0	1.79452	0	ENSG00000032742	exon	+
chr13:20731840-20737805	0	0	1.79452	0	ENSG00000150456	exon	-
chr13:21045684-21046230	0	0	1.79452	0	ENSG00000150457	exon	-
chr13:21159901-21168399	0	0	1.79452	0	ENSG00000165480	exon	-
chr13:23353784-23368487	0	0	1.79452	0	ENSG00000151835	exon	-
chr13:24903925-24913091	0	0	1.79452	0	ENSG00000151849	exon	-
chr13:26382813-26385342	0	0	1.79452	0	ENSG00000132964	exon	+
chr13:28174271-28177935	0	0	1.79452	0	ENSG00000152520	exon	+
chr13:28176492-28220378	0	0	1.79452	0	ENSG00000152520	exon	+
chr13:32741079-32760720	0	0	1.79452	0	ENSG00000083642	exon	+
chr13:40940920-40943925	0	0	1.79452	0	ENSG00000120690	exon	-
chr13:41065163-41068737	0	0	1.79452	0	ENSG00000120688	exon	+
chr13:41252644-41254620	0	0	1.79452	0	ENSG00000120662	exon	-
chr13:41316845-41331369	0	0	1.79452	0	ENSG00000172766	exon	+
chr13:41318805-41336756	0	0	1.79452	0	ENSG00000172766	exon	+
chr13:41761127-41787543	0	0	1.79452	0	ENSG00000102763	exon	-
chr13:41865735-41887361	0	0	1.79452	0	ENSG00000102763	exon	-
chr13:42155666-42168818	0	0	1.79452	0	ENSG00000102780	exon	+
chr13:42165330-42219794	0	0	1.79452	0	ENSG00000102780	exon	+
chr13:43298345-43326525	0	0	1.79452	0	ENSG00000120658	exon	-
chr13:45402274-45405977	0	0	1.79452	0	ENSG00000174032	exon	-
chr13:45411361-45411938	0	0	1.79452	0	ENSG00000174032	exon	-
chr13:45975282-45989097	0	0	1.79452	0	ENSG00000123200	exon	-
chr13:46003138-46020557	0	0	1.79452	0	ENSG00000123200	exon	-
chr13:46723220-46733998	0	0	1.79452	0	ENSG00000136141	exon	+
chr13:49451552-49461162	0	0	1.79452	0	ENSG00000136169	exon	+
chr13:50027206-50045232	0	0	1.79452	0	ENSG00000231607|ENSG00000277066	exon	-|+
chr13:52621988-52627578	0	0	1.79452	0	ENSG00000250299|ENSG00000273784	exon	+
chr13:69796737-69940236	0	0	1.79452	0	ENSG00000150361	exon	-
chr13:75621762-75761038	0	0	1.79452	0	ENSG00000136153|ENSG00000261553	exon	+
chr13:77093164-77125468	0	0	1.79452	0	ENSG00000005810	exon	-
chr13:77139195-77243951	0	0	1.79452	0	ENSG00000005810	exon	-
chr13:77185102-77191813	0	0	1.79452	0	ENSG00000005810	exon	-
chr13:77205255-77217957	0	0	1.79452	0	ENSG00000005810	exon	-
chr13:77211166-77233263	0	0	1.79452	0	ENSG00000005810	exon	-
chr13:77243058-77288376	0	0	1.79452	0	ENSG00000005810	exon	-
chr13:77269991-77296674	0	0	1.79452	0	ENSG00000005810	exon	-
chr13:95115921-95170628	0	0	1.79452	0	ENSG00000125257	exon	-
chr13:95177706-95210781	0	0	1.79452	0	ENSG00000125257	exon	-
chr13:95832926-95837202	0	0	1.79452	0	ENSG00000102595	exon	-
chr13:95925679-95940091	0	0	1.79452	0	ENSG00000102595	exon	-
chr13:98474820-98482321	0	0	1.79452	0	ENSG00000102572	exon	-
chr14:102193462-102195120	0	0	1.79452	0	ENSG00000140153	exon	+
chr14:103467078-103475210	0	0	1.79452	0	ENSG00000075413	exon	+
chr14:103675551-103679545	0	0	1.79452	0	ENSG00000126214|ENSG00000256500	exon	+
chr14:21462349-21463767	0	0	1.79452	0	ENSG00000129472	exon	-
chr14:29630741-29634541	0	0	1.79452	0	ENSG00000184304	exon	-
chr14:29638693-29725674	0	0	1.79452	0	ENSG00000184304	exon	-
chr14:30715923-30734858	0	0	1.79452	0	ENSG00000092108	exon	+
chr14:31113103-31114340	0	0	1.79452	0	ENSG00000092148	exon	-
chr14:31141857-31172122	0	0	1.79452	0	ENSG00000092148	exon	-
chr14:31156839-31157303	0	0	1.79452	0	ENSG00000092148	exon	-
chr14:31321498-31387375	0	0	1.79452	0	ENSG00000129493|ENSG00000203546	exon	-
chr14:34575755-34609742	0	0	1.79452	0	ENSG00000129515	exon	-
chr14:34773571-34780310	0	0	1.79452	0	ENSG00000198604	exon	-
chr14:34783761-34792921	0	0	1.79452	0	ENSG00000198604	exon	-
chr14:34792774-34811036	0	0	1.79452	0	ENSG00000198604	exon	-
chr14:34800223-34862322	0	0	1.79452	0	ENSG00000198604	exon	-
chr14:35634573-35725153	0	0	1.79452	0	ENSG00000174373	exon	-
chr14:35651804-35664767	0	0	1.79452	0	ENSG00000174373	exon	-
chr14:35831409-35834923	0	0	1.79452	0	ENSG00000100916	exon	+
chr14:37247102-37422949	0	0	1.79452	0	ENSG00000151338	exon	+
chr14:37422854-37422949	0	0	1.79452	0	ENSG00000151338	exon	+
chr14:37680150-37714796	0	0	1.79452	0	ENSG00000139865	exon	+
chr14:37748938-37749843	0	0	1.79452	0	ENSG00000139865	exon	+
chr14:37748938-37792414	0	0	1.79452	0	ENSG00000139865	exon	+
chr14:37874459-37874563	0	0	1.79452	0	ENSG00000139865	exon	+
chr14:37874459-37939559	0	0	1.79452	0	ENSG00000139865	exon	+
chr14:37968444-37968588	0	0	1.79452	0	ENSG00000139865	exon	+
chr14:44506548-45097005	0	0	1.79452	0	ENSG00000185246|ENSG00000189139	exon	-|+
chr14:45006007-45025872	0	0	1.79452	0	ENSG00000198718	exon	+
chr14:45008912-45054549	0	0	1.79452	0	ENSG00000198718	exon	+
chr14:49650264-49655843	0	0	1.79452	0	ENSG00000100479	exon	-
chr14:49663314-49674427	0	0	1.79452	0	ENSG00000100479	exon	-
chr14:49802452-49814857	0	0	1.79452	0	ENSG00000165525	exon	-
chr14:50138611-50150230	0	0	1.79452	0	ENSG00000100485	exon	-
chr14:50153069-50158646	0	0	1.79452	0	ENSG00000100485	exon	-
chr14:52711100-52711524	0	0	1.79452	0	ENSG00000100519	exon	+
chr14:52711100-52721190	0	0	1.79452	0	ENSG00000100519	exon	+
chr14:54962737-55007375	0	0	1.79452	0	ENSG00000198554	exon	-
chr14:54981539-55002185	0	0	1.79452	0	ENSG00000198554	exon	-
chr14:55181212-55183753	0	0	1.79452	0	ENSG00000126787	exon	-
chr14:59263440-59291306	0	0	1.79452	0	ENSG00000100592	exon	+
chr14:61721508-61734285	0	0	1.79452	0	ENSG00000100644|ENSG00000258964	exon	+
chr14:64107490-64140073	0	0	1.79452	0	ENSG00000054654	exon	+
chr14:64521486-64523402	0	0	1.79452	0	ENSG00000126804	exon	+
chr14:67690211-67693052	0	0	1.79452	0	ENSG00000072042|ENSG00000258466	exon	-
chr14:67823541-67825577	0	0	1.79452	0	ENSG00000182185	exon	+
chr14:69658512-69658713	0	0	1.79452	0	ENSG00000100647	exon	+
chr14:69703394-69704742	0	0	1.79452	0	ENSG00000100647	exon	+
chr14:70584816-70597777	0	0	1.79452	0	ENSG00000133997|ENSG00000259115	exon	-
chr14:70748828-70750081	0	0	1.79452	0	ENSG00000006432	exon	-
chr14:71045132-71057724	0	0	1.79452	0	ENSG00000100731	exon	+
chr14:72945883-72951877	0	0	1.79452	0	ENSG00000119599	exon	+
chr14:73099379-73114333	0	0	1.79452	0	ENSG00000119707	exon	+
chr14:73147794-73173707	0	0	1.79452	0	ENSG00000080815	exon	+
chr14:73147794-73186920	0	0	1.79452	0	ENSG00000080815	exon	+
chr14:73192864-73198020	0	0	1.79452	0	ENSG00000080815	exon	+
chr14:73282358-73297285	0	0	1.79452	0	ENSG00000133961	exon	-
chr14:74029183-74040645	0	0	1.79452	0	ENSG00000119636	exon	+
chr14:75087017-75088641	0	0	1.79452	0	ENSG00000119638	exon	-
chr14:75100991-75124223	0	0	1.79452	0	ENSG00000119638	exon	-
chr14:75109684-75124223	0	0	1.79452	0	ENSG00000119638	exon	-
chr14:75863666-75902224	0	0	1.79452	0	ENSG00000119650|ENSG00000119685	exon	+
chr14:75882684-75902224	0	0	1.79452	0	ENSG00000119650|ENSG00000119685	exon	+
chr14:76166662-76176690	0	0	1.79452	0	ENSG00000089916	exon	+
chr14:77552095-77576915	0	0	1.79452	0	ENSG00000100596	exon	-
chr14:80895717-80906081	0	0	1.79452	0	ENSG00000100629	exon	-
chr14:88416710-88437903	0	0	1.79452	0	ENSG00000042317	exon	+
chr14:88839451-88861332	0	0	1.79452	0	ENSG00000165533	exon	+
chr14:89280949-89350808	0	0	1.79452	0	ENSG00000053254	exon	-
chr14:89931540-89954001	0	0	1.79452	0	ENSG00000140025|ENSG00000259053	exon	-
chr14:89967366-89975815	0	0	1.79452	0	ENSG00000042088	exon	+
chr14:90578105-90786328	0	0	1.79452	0	ENSG00000165914	exon	-
chr14:91342379-91343657	0	0	1.79452	0	ENSG00000015133	exon	-
chr14:92003418-92011072	0	0	1.79452	0	ENSG00000100815	exon	-
chr14:92007639-92025420	0	0	1.79452	0	ENSG00000100815	exon	-
chr14:92017681-92025420	0	0	1.79452	0	ENSG00000100815	exon	-
chr14:92070934-92082466	0	0	1.79452	0	ENSG00000066427	exon	-
chr14:92070934-92083258	0	0	1.79452	0	ENSG00000066427	exon	-
chr14:92093251-92096838	0	0	1.79452	0	ENSG00000066427	exon	-
chr14:93293857-93294937	0	0	1.79452	0	ENSG00000011114	exon	-
chr14:96521005-96528006	0	0	1.79452	0	ENSG00000090060	exon	+
chr14:96833466-96876120	0	0	1.79452	0	ENSG00000100749	exon	+
chr14_KI270844v1_alt:137608-176031	0	0	1.79452	0	ENSG00000274338	exon	-
chr15:101272763-101274681	0	0	1.79452	0	ENSG00000131871	exon	-
chr15:25266430-25278884	0	0	1.79452	0	ENSG00000224078	exon	+
chr15:30908117-30914091	0	0	1.79452	0	ENSG00000198690	exon	+
chr15:39435676-39514181	0	0	1.79452	0	ENSG00000259390	exon	-
chr15:39860819-39862419	0	0	1.79452	0	ENSG00000166073	exon	-
chr15:39996963-40011346	0	0	1.79452	0	ENSG00000128829	exon	+
chr15:40985337-40987974	0	0	1.79452	0	ENSG00000128908	exon	-
chr15:41047407-41056706	0	0	1.79452	0	ENSG00000128908	exon	-
chr15:41069569-41081073	0	0	1.79452	0	ENSG00000128908	exon	-
chr15:41471171-41477515	0	0	1.79452	0	ENSG00000137815	exon	+
chr15:41668827-41713496	0	0	1.79452	0	ENSG00000174197	exon	+
chr15:41668827-41734594	0	0	1.79452	0	ENSG00000174197	exon	+
chr15:42297610-42310846	0	0	1.79452	0	ENSG00000214013	exon	+
chr15:42829937-42840433	0	0	1.79452	0	ENSG00000128881	exon	-
chr15:42950261-42966286	0	0	1.79452	0	ENSG00000159459	exon	-
chr15:43428015-43432677	0	0	1.79452	0	ENSG00000067369	exon	-
chr15:43756648-43763206	0	0	1.79452	0	ENSG00000167004	exon	+
chr15:43763076-43769646	0	0	1.79452	0	ENSG00000167004	exon	+
chr15:43765886-43766910	0	0	1.79452	0	ENSG00000167004	exon	+
chr15:43768488-43769646	0	0	1.79452	0	ENSG00000167004	exon	+
chr15:44496379-44497138	0	0	1.79452	0	ENSG00000137770	exon	+
chr15:44550875-44557650	0	0	1.79452	0	ENSG00000104131	exon	+
chr15:44615362-44620403	0	0	1.79452	0	ENSG00000104133	exon	-
chr15:50574273-50583159	0	0	1.79452	0	ENSG00000092439	exon	-
chr15:50586391-50592626	0	0	1.79452	0	ENSG00000092439	exon	-
chr15:50612548-50663046	0	0	1.79452	0	ENSG00000092439	exon	-
chr15:50747494-50748870	0	0	1.79452	0	ENSG00000138600	exon	-
chr15:51507133-51517167	0	0	1.79452	0	ENSG00000104093	exon	-
chr15:51962388-51966504	0	0	1.79452	0	ENSG00000166477	exon	-
chr15:52269752-52282892	0	0	1.79452	0	ENSG00000128833	exon	-
chr15:52593577-52611777	0	0	1.79452	0	ENSG00000047346	exon	-
chr15:52593577-52613857	0	0	1.79452	0	ENSG00000047346	exon	-
chr15:58633195-58682314	0	0	1.79452	0	ENSG00000137845	exon	-
chr15:59030803-59076215	0	0	1.79452	0	ENSG00000157450	exon	+
chr15:59671182-59680308	0	0	1.79452	0	ENSG00000140299	exon	-
chr15:60442415-60466713	0	0	1.79452	0	ENSG00000128915	exon	-
chr15:63532646-63558188	0	0	1.79452	0	ENSG00000140455	exon	+
chr15:63553714-63574403	0	0	1.79452	0	ENSG00000140455	exon	+
chr15:63665918-63756748	0	0	1.79452	0	ENSG00000103657	exon	-
chr15:63747723-63756748	0	0	1.79452	0	ENSG00000103657	exon	-
chr15:64118116-64123546	0	0	1.79452	0	ENSG00000028528	exon	+
chr15:64974601-64983593	0	0	1.79452	0	ENSG00000090487	exon	-
chr15:65454262-65480399	0	0	1.79452	0	ENSG00000074603	exon	-
chr15:65474208-65512564	0	0	1.79452	0	ENSG00000074603	exon	-
chr15:66294987-66315215	0	0	1.79452	0	ENSG00000166938	exon	+
chr15:68141945-68173892	0	0	1.79452	0	ENSG00000033800	exon	+
chr15:72563393-72572165	0	0	1.79452	0	ENSG00000166233	exon	+
chr15:75400729-75422823	0	0	1.79452	0	ENSG00000169375	exon	-
chr15:75409835-75422823	0	0	1.79452	0	ENSG00000169375	exon	-
chr15:75873427-75879188	0	0	1.79452	0	ENSG00000140367	exon	+
chr15:78044899-78054187	0	0	1.79452	0	ENSG00000167202	exon	-
chr15:80098415-80131293	0	0	1.79452	0	ENSG00000086666	exon	+
chr15:80457928-80475223	0	0	1.79452	0	ENSG00000172379	exon	+
chr15:82157712-82163984	0	0	1.79452	0	ENSG00000140598	exon	-
chr15:89582685-89585942	0	0	1.79452	0	ENSG00000140534	exon	+
chr15:90942436-90943082	0	0	1.79452	0	ENSG00000140553	exon	+
chr15:92937517-92946216	0	0	1.79452	0	ENSG00000173575|ENSG00000279765	exon	+
chr15:92948951-92967513	0	0	1.79452	0	ENSG00000173575|ENSG00000279765	exon	+
chr15:93004616-93009323	0	0	1.79452	0	ENSG00000173575	exon	+
chr15:94298200-94315637	0	0	1.79452	0	ENSG00000140563	exon	+
chr15:94345128-94458246	0	0	1.79452	0	ENSG00000140563	exon	+
chr15:94356136-94442960	0	0	1.79452	0	ENSG00000140563	exon	+
chr15:99199918-99221864	0	0	1.79452	0	ENSG00000103852	exon	-
chr15_KI270905v1_alt:2021395-2057484	0	0	1.79452	0	ENSG00000277401	exon	-
chr15_KI270905v1_alt:2050394-2057484	0	0	1.79452	0	ENSG00000277401	exon	-
chr15_KI270905v1_alt:3193849-3199823	0	0	1.79452	0	ENSG00000276787	exon	+
chr16:11020192-11024921	0	0	1.79452	0	ENSG00000038532	exon	+
chr16:11774235-11779363	0	0	1.79452	0	ENSG00000122299	exon	-
chr16:11776319-11782388	0	0	1.79452	0	ENSG00000122299	exon	-
chr16:11883014-11898035	0	0	1.79452	0	ENSG00000103342	exon	-
chr16:12046383-12048620	0	0	1.79452	0	ENSG00000048471	exon	+
chr16:14140543-14240484	0	0	1.79452	0	ENSG00000186260	exon	+
chr16:14234145-14240484	0	0	1.79452	0	ENSG00000186260	exon	+
chr16:16083365-16125911	0	0	1.79452	0	ENSG00000103222	exon	+
chr16:16121974-16125911	0	0	1.79452	0	ENSG00000103222	exon	+
chr16:19071927-19074035	0	0	1.79452	0	ENSG00000167186	exon	+
chr16:19472087-19474276	0	0	1.79452	0	ENSG00000103534	exon	+
chr16:22465692-22467288	0	0	1.79452	0	ENSG00000237296	exon	+
chr16:23406075-23410360	0	0	1.79452	0	ENSG00000168434	exon	-
chr16:23658506-23661281	0	0	1.79452	0	ENSG00000166847	exon	+
chr16:24949403-24968772	0	0	1.79452	0	ENSG00000140750	exon	-
chr16:2557702-2566453	0	0	1.79452	0	ENSG00000140992	exon	+
[truncated: 4,292 more rows]
