# Supplementary material for: Co-modulation of a circular form of PCDH11Y during neuroendocrine differentiation of prostate cancer
Source: Front Oncol. 2025 Feb 11;15:1502405. doi: 10.3389/fonc.2025.1502405 (PMC11850525; doi:10.3389/fonc.2025.1502405)
Supplement: Supplementary file 6 [file Table2.xlsx]

## Sheet: Legend
Supplementary Dataset S2
Complete list of Differential circRNA detected.

## Sheet: Foglio1
circ_coordinates	chr	start	stop	baseMean	log2FoldChange	pvalue	AD_1	AD_2	AI_1	AI_2	gene_ids	gene_name	gene_region	gene_strand
chr1:36361220-36362656	chr1	36361220	36362656	3.52657	5.16253	0.0144873	0	0	7.17808	6.9282	ENSG00000196182	STK40	exon	-
chrY:5030898-5057459	chrY	5030898	5057459	3.50315	5.15389	0.0156083	0	0	4.4863	9.52628	ENSG00000099715|ENSG00000279279|ENSG00000279870|ENSG00000280342	PCDH11Y	exon	+
chr19:23831596-23833521	chr19	23831596	23833521	3.30226	5.06789	0.0191237	0	0	6.28082	6.9282	ENSG00000233836	zinc finger protein 726 pseudogene 1	exon|intergenic	+
chr2:61112521-61118116	chr2	61112521	61118116	3.09356	4.97317	0.0251407	0	0	7.17808	5.19615	ENSG00000162929|ENSG00000274769	SANBR	exon|intergenic	+
chr20:25632157-25634827	chr20	25632157	25634827	2.89267	4.87541	0.035401	0	0	8.97261	2.59808	ENSG00000213742	ZNF337-AS1	exon	+
chr2:178535731-178542361	chr2	178535731	178542361	2.89267	4.87541	0.035401	0	0	8.97261	2.59808	ENSG00000155657|ENSG00000237298	TTN	exon	-|+
chr1:8541213-8614686	chr1	8541213	8614686	2.87705	4.8683	0.033717	0	0	7.17808	4.33013	ENSG00000142599	RERE	exon	-
chr11:120474559-120477526	chr11	120474559	120477526	2.86144	4.86119	0.033914	0	0	5.38356	6.06218	ENSG00000196914	ARHGEF12	exon	+
chrX:45010960-45037689	chrX	45010960	45037689	2.86144	4.86119	0.033914	0	0	5.38356	6.06218	ENSG00000147050	KDM6A	exon	+
chr11:24729168-24763308	chr11	24729168	24763308	2.84582	4.85404	0.0357886	0	0	3.58904	7.79423	ENSG00000187398	LUZP2	exon	+
chr1:223954476-223962273	chr1	223954476	223962273	2.66055	4.75521	0.0457969	0	0	7.17808	3.4641	.		intergenic	.
chr14:37680150-37701526	chr14	37680150	37701526	2.64493	4.7475	0.0455408	0	0	5.38356	5.19615	ENSG00000139865	TTC6	exon	+
chrY:5030898-5100707	chrY	5030898	5100707	9.83759	3.08146	0.00703345	4.02219	0	19.7397	15.5885	ENSG00000099715|ENSG00000279279|ENSG00000279870|ENSG00000280342	PCDH11Y	exon	+
chr11:24905990-24983293	chr11	24905990	24983293	34.3679	1.97142	0.000111211	12.0666	15.9565	59.2192	50.2295	ENSG00000187398	LUZP2	exon	+
chr6:72295936-72333835	chr6	72295936	72333835	352.12	1.19072	3.99445e-20	232.281	196.038	467.473	512.687	ENSG00000079841	RIMS1	exon	+
chr2:214767481-214797117	chr2	214767481	214797117	42.7554	0.989825	0.0214939	33.183	23.9348	62.8082	51.0955	ENSG00000138376	BARD1	exon	-
chr16:80684537-80685129	chr16	80684537	80685129	23.1569	-1.61653	0.0126116	31.1719	38.7516	5.38356	17.3205	ENSG00000166446	CDYL2	exon	-
chr15:89113724-89116521	chr15	89113724	89116521	15.06	-1.83425	0.0164586	23.1276	23.9348	5.38356	7.79423	ENSG00000140526	ABHD2	exon	+
chr10:126970701-127127764	chr10	126970701	127127764	29.3158	-1.84404	0.000561852	47.2607	44.4504	12.5616	12.9904	ENSG00000150760	DOCK1	exon	+
chr1:84865384-84866138	chr1	84865384	84866138	21.1694	-1.93217	0.00273169	35.1941	31.9131	7.17808	10.3923	ENSG00000171517	LPAR3	exon	-
chr5:114404437-114404856	chr5	114404437	114404856	9.67395	-2.16912	0.0274182	19.1054	12.5373	3.58904	3.4641	ENSG00000080709	KCNN2	exon	+
chr1:7777159-7778169	chr1	7777159	7778169	10.2273	-2.25785	0.0210443	11.061	22.7951	3.58904	3.4641	ENSG00000049245	VAMP3	exon	+
chr1:59321535-59378837	chr1	59321535	59378837	4.77278	-3.2812	0.0445682	7.03883	10.2578	1.79452	0	ENSG00000172456	FGGY	exon	+
chr21:41488393-41489593	chr21	41488393	41489593	5.45984	-3.50007	0.0249297	12.0666	7.97827	1.79452	0	ENSG00000184012	TMPRSS2	exon	-
chr19:11120091-11120522	chr19	11120091	11120522	2.43024	-4.90408	0.0491262	4.02219	5.69877	0	0	ENSG00000130164	LDLR	exon	+
chr1:117402185-117405645	chr1	117402185	117405645	2.46379	-4.92182	0.0477599	3.01664	6.83852	0	0	ENSG00000198162	MAN1A2	exon	+
chr1:29154695-29154910	chr1	29154695	29154910	2.61452	-5.01454	0.0374455	7.03883	3.41926	0	0	ENSG00000116350	SRSF4	exon	-
chr17:80048582-80050283	chr17	80048582	80050283	2.64807	-5.03095	0.0348703	6.03328	4.55901	0	0	ENSG00000141519	CCDC40	exon	+
chr6:83398366-83407901	chr6	83398366	83407901	2.93301	-5.1773	0.0229535	6.03328	5.69877	0	0	ENSG00000065833	ME1	exon	-
chr7:111487237-111561923	chr7	111487237	111561923	2.93301	-5.1773	0.0229535	6.03328	5.69877	0	0	ENSG00000184903	IMMP2L	exon	-
chr4:38089931-38103157	chr4	38089931	38103157	3.1844	-5.29677	0.0161905	7.03883	5.69877	0	0	ENSG00000065882	TBC1D1	exon	+
chr11:73707419-73718718	chr11	73707419	73718718	3.50289	-5.43163	0.0106472	6.03328	7.97827	0	0	ENSG00000175582	RAB6A	exon	-
chr2:238182064-238185287	chr2	238182064	238185287	3.68717	-5.50967	0.00847502	9.04992	5.69877	0	0	ENSG00000132323	ILKAP	exon	-
