# Supplementary material for: Co-modulation of a circular form of PCDH11Y during neuroendocrine differentiation of prostate cancer
Source: Front Oncol. 2025 Feb 11;15:1502405. doi: 10.3389/fonc.2025.1502405 (PMC11850525; doi:10.3389/fonc.2025.1502405)
Supplement: Supplementary file 7 [file Table3.xlsx]

## Sheet: Legend
Supplementary Dataset S3
Complete output of the ontology enrichment analysis.

## Sheet: Worksheet
Term	Overlap	P-value	Adjusted P-value	Old P-value	Old Adjusted P-value	Odds Ratio	Combined Score	Genes
AR 22383394 ChIP-Seq PROSTATE CANCER Human	12/1540	6.27178e-07	0.00038446	0	0	8.52002	121.683	RERE;BARD1;RIMS1;TBC1D1;FGGY;ARHGEF12;ABHD2;LPAR3;KCNN2;DOCK1;CDYL2;KDM6A
ZFP322A 24550733 ChIP-Seq MESCs Mouse	3/67	0.000123357	0.0378089	0	0	35.89	323.026	BARD1;RIMS1;IMMP2L
SMAD2/3 21741376 ChIP-Seq EPCs Human	9/1567	0.000257578	0.040533	0	0	5.31826	43.9511	RERE;BARD1;FGGY;ARHGEF12;TMPRSS2;RAB6A;DOCK1;CDYL2;VAMP3
AR 19668381 ChIP-Seq PC3 Human	12/2803	0.000284898	0.040533	0	0	4.34506	35.4704	RERE;RIMS1;IMMP2L;LUZP2;MAN1A2;ABHD2;TMPRSS2;RAB6A;DOCK1;CDYL2;TTN;ILKAP
FOXA1 26743006 Chip-Seq LNCaP-abl Human	9/1620	0.000330611	0.040533	0	0	5.12849	41.1026	RERE;BARD1;ARHGEF12;ABHD2;ME1;LDLR;STK40;KDM6A;VAMP3
SOX2 21211035 ChIP-Seq LN229 Gbm	11/2673	0.000810323	0.0562253	0	0	3.9736	28.2844	RERE;TBC1D1;IMMP2L;ARHGEF12;MAN1A2;ME1;RAB6A;DOCK1;CDYL2;TTN;VAMP3
MEIS1 26253404 ChIP-Seq OPTIC CUPS Mouse	8/1461	0.00085185	0.0562253	0	0	4.85511	34.3164	RERE;RIMS1;IMMP2L;LUZP2;MAN1A2;TMPRSS2;LPAR3;KCNN2
RUNX2 22187159 ChIP-Seq PCA Human	11/2722	0.000946238	0.0562253	0	0	3.89073	27.0912	RERE;RIMS1;TBC1D1;FGGY;ARHGEF12;LUZP2;TMPRSS2;KCNN2;RAB6A;CDYL2;VAMP3
TCFCP2L1 18555785 Chip-Seq ESCs Mouse	8/1513	0.00107165	0.0562253	0	0	4.6742	31.9648	RERE;BARD1;RIMS1;FGGY;MAN1A2;LPAR3;TTN;VAMP3
NANOG 18555785 Chip-Seq ESCs Mouse	8/1522	0.00111398	0.0562253	0	0	4.64415	31.5794	RERE;BARD1;RIMS1;FGGY;MAN1A2;TTN;ILKAP;VAMP3
KLF1 20508144 ChIP-Seq FETAL-LIVER-ERYTHROID Mouse	6/868	0.0013234	0.0562253	0	0	5.78301	38.3272	BARD1;RIMS1;TBC1D1;IMMP2L;MAN1A2;ABHD2
NFKB1 27076634 ChIP-Seq BEAS2B Human Lung Inflammation	13/3823	0.00138691	0.0562253	0	0	3.44641	22.6797	RERE;ARHGEF12;LUZP2;ABHD2;LPAR3;RIMS1;FGGY;ME1;KCNN2;SRSF4;DOCK1;STK40;CCDC40
HNFA 21074721 ChIP-Seq CACO-2 Human	8/1578	0.0014088	0.0562253	0	0	4.46491	29.3122	RERE;FGGY;LUZP2;MAN1A2;LPAR3;DOCK1;STK40;VAMP3
TBL1 22424771 ChIP-Seq 293T Human	8/1579	0.00141458	0.0562253	0	0	4.46182	29.2737	RERE;FGGY;ARHGEF12;MAN1A2;LPAR3;DOCK1;STK40;VAMP3
ETV1 20927104 ChIP-Seq GIST48 Human	8/1588	0.00146751	0.0562253	0	0	4.43424	28.9298	RERE;BARD1;FGGY;MAN1A2;LPAR3;STK40;TTN;VAMP3
NFYB 21822215 ChIP-Seq K562 Human	8/1594	0.00150368	0.0562253	0	0	4.41602	28.7034	RERE;FGGY;LUZP2;MAN1A2;LPAR3;DOCK1;STK40;VAMP3
SMAD4 21741376 ChIP-Seq EPCs Human	8/1603	0.00155927	0.0562253	0	0	4.38895	28.3682	RERE;IMMP2L;FGGY;ABHD2;TMPRSS2;KCNN2;RAB6A;CDYL2
SMAD3 21741376 ChIP-Seq EPCs Human	7/1272	0.00187168	0.0637411	0	0	4.70507	29.5521	RERE;FGGY;ABHD2;KCNN2;RAB6A;CDYL2;VAMP3
KLF6 26769127 Chip-Seq PDAC-Cell Line Human	8/1666	0.00199637	0.0644091	0	0	4.20771	26.1569	RERE;FGGY;ARHGEF12;RAB6A;LDLR;DOCK1;STK40;VAMP3
ASH2L 23239880 ChIP-Seq MESCs Mouse	10/2603	0.00260654	0.066381	0	0	3.52731	20.9866	BARD1;TBC1D1;FGGY;ARHGEF12;ABHD2;KCNN2;CDYL2;STK40;TTN;KDM6A
CEBPD 21427703 ChIP-Seq 3T3-L1 Mouse	7/1349	0.00261797	0.066381	0	0	4.41685	26.2597	TBC1D1;IMMP2L;FGGY;ABHD2;DOCK1;STK40;KDM6A
POU5F1 26923725 Chip-Seq MESODERM Mouse	4/406	0.00265897	0.066381	0	0	7.78866	46.1853	TBC1D1;IMMP2L;ARHGEF12;TTN
TEAD4 26923725 Chip-Seq HEMANGIOBLAST Mouse	4/406	0.00265897	0.066381	0	0	7.78866	46.1853	TBC1D1;IMMP2L;ARHGEF12;TTN
SMAD4 21799915 ChIP-Seq A2780 Human	9/2167	0.00269264	0.066381	0	0	3.71448	21.9794	RERE;RIMS1;IMMP2L;FGGY;RAB6A;DOCK1;CDYL2;TTN;KDM6A
CREM 20920259 ChIP-Seq GC1-SPG Mouse	14/4643	0.0027181	0.066381	0	0	3.09337	18.2751	RERE;BARD1;ARHGEF12;ABHD2;CDYL2;TBC1D1;IMMP2L;MAN1A2;ME1;KCNN2;STK40;ILKAP;VAMP3;CCDC40
SMAD3 30307970 ChIP-Seq HCASMC Human CoronaryArtery	8/1759	0.00281551	0.066381	0	0	3.96399	23.279	IMMP2L;FGGY;ME1;RAB6A;DOCK1;CDYL2;TTN;ILKAP
AR 25329375 ChIP-Seq VCAP Human	7/1481	0.00441631	0.0978366	0	0	3.99281	21.6508	RERE;BARD1;IMMP2L;FGGY;LUZP2;TMPRSS2;KCNN2
LEF1 29337183 ChIP-Seq mESC Mouse Stem	9/2335	0.00448213	0.0978366	0	0	3.41369	18.4601	RERE;TBC1D1;FGGY;ARHGEF12;ABHD2;TMPRSS2;LPAR3;DOCK1;CDYL2
ISL1 30127528 ChIP-Seq BE2C Human Brain Neuroblastoma	5/776	0.00475102	0.0978366	0	0	5.18807	27.753	RERE;RIMS1;ARHGEF12;ABHD2;VAMP3
MYC 18358816 ChIP-ChIP MESCs Mouse	9/2369	0.00493918	0.0978366	0	0	3.35803	17.833	BARD1;TBC1D1;ABHD2;KCNN2;LDLR;DOCK1;STK40;ILKAP;CCDC40
TCF21 26020271 ChIP-Seq HCASMC Human CoronaryArtery	6/1129	0.00494769	0.0978366	0	0	4.37833	23.2439	TBC1D1;ABHD2;SRSF4;RAB6A;LDLR;STK40
SPI1 23127762 ChIP-Seq K562 Human	6/1157	0.0055733	0.103572	0	0	4.26548	22.1368	RERE;IMMP2L;FGGY;ARHGEF12;RAB6A;STK40
CTNNB1 20460455 ChIP-Seq HCT116 Human	5/824	0.00611516	0.103572	0	0	4.87179	24.8315	BARD1;TBC1D1;FGGY;LDLR;TTN
PHF8 20622853 ChIP-Seq HELA Human	7/1574	0.00616723	0.103572	0	0	3.73696	19.0155	RERE;FGGY;MAN1A2;LPAR3;DOCK1;STK40;VAMP3
NFYA 21822215 ChIP-Seq K562 Human	7/1579	0.00627439	0.103572	0	0	3.72406	18.8858	RERE;FGGY;MAN1A2;LPAR3;DOCK1;STK40;VAMP3
UBF1/2 26484160 Chip-Seq FIBROBLAST Human	7/1583	0.00636114	0.103572	0	0	3.7138	18.7827	RIMS1;IMMP2L;FGGY;ARHGEF12;LUZP2;KCNN2;CDYL2
CDX2 21074721 ChIP-Seq CACO-2 Mouse	7/1587	0.00644879	0.103572	0	0	3.7036	18.6804	RERE;FGGY;MAN1A2;LPAR3;DOCK1;STK40;VAMP3
PCGF4 22325352 ChIP-Seq 293T-Rex Human	7/1594	0.00660438	0.103572	0	0	3.68586	18.5031	RERE;BARD1;FGGY;MAN1A2;LPAR3;STK40;VAMP3
CBX2 22325352 ChIP-Seq 293T-Rex Human	7/1595	0.00662683	0.103572	0	0	3.68334	18.4779	RERE;FGGY;MAN1A2;LPAR3;STK40;TTN;VAMP3
SMAD3 22036565 ChIP-Seq ESCs Mouse	5/844	0.00675838	0.103572	0	0	4.7507	23.7391	BARD1;IMMP2L;DOCK1;CDYL2;TTN
CHD1 26751641 Chip-Seq LNCaP Human	7/1647	0.00787655	0.114807	0	0	3.55646	17.227	RERE;ARHGEF12;LUZP2;MAN1A2;TMPRSS2;LPAR3;STK40
KDM2B 26808549 Chip-Seq SIL-ALL Human	7/1652	0.00800545	0.114807	0	0	3.54468	17.1124	RERE;FGGY;ARHGEF12;MAN1A2;RAB6A;STK40;VAMP3
SMARCA4 23332759 ChIP-Seq OLIGODENDROCYTES Mouse	8/2089	0.00805336	0.114807	0	0	3.27498	15.7909	RERE;FGGY;ARHGEF12;MAN1A2;KCNN2;SRSF4;DOCK1;STK40
ISL1 27105846 Chip-Seq CPCs Mouse	6/1293	0.00947639	0.130186	0	0	3.78717	17.6442	RERE;ABHD2;ME1;TMPRSS2;KCNN2;TTN
PAX3-FKHR 20663909 ChIP-Seq RHABDOMYOSARCOMA Human	5/918	0.00955691	0.130186	0	0	4.34876	20.2239	IMMP2L;FGGY;LUZP2;LDLR;TTN
PIAS1 25552417 ChIP-Seq VCAP Human	4/589	0.00985594	0.131341	0	0	5.30215	24.4943	IMMP2L;ABHD2;TMPRSS2;KCNN2
GATA3 20176728 ChIP-ChIP TSCs Mouse	4/609	0.0110455	0.142041	0	0	5.12159	23.0765	ABHD2;STK40;TTN;VAMP3
DACH1 20351289 ChIP-Seq MDA-MB-231 Human	6/1338	0.0111223	0.142041	0	0	3.65041	16.4225	ARHGEF12;MAN1A2;RAB6A;LDLR;ILKAP;CCDC40
BRD4 25478319 ChIP-Seq HGPS Human	7/1770	0.0115327	0.144276	0	0	3.28613	14.6646	RERE;RIMS1;TBC1D1;FGGY;ABHD2;STK40;VAMP3
TRIM28 19339689 ChIP-ChIP MESCs Mouse	8/2241	0.012149	0.148947	0	0	3.02612	13.3467	TBC1D1;ARHGEF12;MAN1A2;KCNN2;DOCK1;ILKAP;VAMP3;CCDC40
TP63 22573176 ChIP-Seq HFKS Human	10/3315	0.0147578	0.177383	0	0	2.65403	11.1894	RERE;RIMS1;TBC1D1;IMMP2L;ABHD2;ME1;LPAR3;SRSF4;LDLR;DOCK1
YAP1 20516196 ChIP-Seq MESCs Mouse	7/1868	0.0152442	0.179705	0	0	3.09633	12.9537	RERE;RIMS1;FGGY;LUZP2;TMPRSS2;CDYL2;STK40
ESR2 21235772 ChIP-Seq MCF-7 Human	3/370	0.0160736	0.185908	0	0	6.16349	25.4588	BARD1;ABHD2;DOCK1
ER 23166858 ChIP-Seq MCF-7 Human	4/695	0.0172161	0.195434	0	0	4.46425	18.1334	IMMP2L;LUZP2;RAB6A;CDYL2
SCL 21571218 ChIP-Seq MEGAKARYOCYTES Human	6/1478	0.017555	0.195659	0	0	3.27841	13.2527	RERE;TBC1D1;ARHGEF12;ABHD2;LDLR;DOCK1
EBF1 22473956 ChIP-Seq BONE MARROW Mouse	6/1502	0.0188747	0.206611	0	0	3.22163	12.7897	RERE;BARD1;RIMS1;MAN1A2;TTN;ILKAP
P53 22387025 ChIP-Seq ESCs Mouse	6/1511	0.019387	0.208495	0	0	3.20081	12.6213	BARD1;RIMS1;MAN1A2;LPAR3;TTN;ILKAP
MNX1 26342078 ChIP-Seq MIN6-4N Mouse	6/1533	0.02068	0.217598	0	0	3.15094	12.2212	RERE;BARD1;RIMS1;MAN1A2;VAMP3;CCDC40
CEBPD 23245923 ChIP-Seq MEFs Mouse	3/413	0.0214644	0.217598	0	0	5.50497	21.1466	RERE;BARD1;FGGY
RXR 22158963 ChIP-Seq LIVER Mouse	6/1546	0.0214716	0.217598	0	0	3.12213	11.9922	FGGY;ARHGEF12;MAN1A2;ME1;LDLR;STK40
FOXP1 22492998 ChIP-Seq STRATIUM Mouse	1/16	0.0229578	0.217598	0	0	47.5143	179.324	LDLR
SOX2 27498859 Chip-Seq STOMACH Mouse	6/1573	0.0231823	0.217598	0	0	3.06384	11.5334	ABHD2;LPAR3;LDLR;STK40;ILKAP;CCDC40
GATA6 21074721 ChIP-Seq CACO-2 Mouse	6/1575	0.0233127	0.217598	0	0	3.05961	11.5003	RERE;FGGY;MAN1A2;LPAR3;STK40;VAMP3
TBX3 20139965 ChIP-Seq ESCs Mouse	4/767	0.0237887	0.217598	0	0	4.02789	15.0584	RIMS1;TBC1D1;IMMP2L;DOCK1
GATA6 21074721 ChIP-Seq CACO-2 Human	6/1585	0.023972	0.217598	0	0	3.03858	11.3365	RERE;FGGY;MAN1A2;LPAR3;STK40;VAMP3
TBX3 20139965 ChIP-Seq MESCs Mouse	4/770	0.0240917	0.217598	0	0	4.01149	14.9464	RIMS1;TBC1D1;IMMP2L;DOCK1
OLIG2 26023283 ChIP-Seq AINV15 Mouse	6/1588	0.0241722	0.217598	0	0	3.03232	11.288	RERE;BARD1;KCNN2;STK40;ILKAP;CCDC40
P300 19829295 ChIP-Seq ESCs Human	6/1594	0.0245762	0.217598	0	0	3.01988	11.1916	RERE;RIMS1;IMMP2L;FGGY;LUZP2;KCNN2
MYCN 27167114 Chip-Seq NEUROBLASTOMA Human	6/1594	0.0245762	0.217598	0	0	3.01988	11.1916	RERE;RIMS1;FGGY;MAN1A2;KCNN2;RAB6A
RBPJ 21746931 ChIP-Seq IB4 Human	6/1598	0.0248481	0.217598	0	0	3.01163	11.1279	RERE;FGGY;MAN1A2;LPAR3;STK40;VAMP3
JUN 27471255 ChIP-Seq Chondrocytes Mouse Rib	11/4145	0.0252333	0.217859	0	0	2.34111	8.61434	TBC1D1;FGGY;ME1;LPAR3;SRSF4;RAB6A;LDLR;DOCK1;CDYL2;KDM6A;VAMP3
AR 21915096 ChIP-Seq LNCaP-1F5 Human	6/1619	0.0263093	0.222195	0	0	2.96903	10.8008	RERE;BARD1;ABHD2;TMPRSS2;LPAR3;KCNN2
P63 26484246 Chip-Seq KERATINOCYTES Human	6/1627	0.026881	0.222195	0	0	2.95309	10.6794	ARHGEF12;LPAR3;RAB6A;DOCK1;STK40;VAMP3
MAF 26560356 Chip-Seq TH1 Human	6/1631	0.0271701	0.222195	0	0	2.94518	10.6192	RERE;FGGY;ARHGEF12;MAN1A2;STK40;VAMP3
GATA6 25053715 ChIP-Seq YYC3 Human	6/1639	0.0277545	0.222195	0	0	2.92947	10.5003	RERE;FGGY;ARHGEF12;RAB6A;LDLR;STK40
SOX9 24532713 ChIP-Seq HFSC Mouse	5/1203	0.0277666	0.222195	0	0	3.26464	11.7002	RERE;IMMP2L;ABHD2;DOCK1;ILKAP
AUTS2 25519132 ChIP-Seq 293T-REX Human	4/809	0.0282486	0.222195	0	0	3.80939	13.587	ARHGEF12;ME1;KCNN2;TTN
SA1 27219007 Chip-Seq ERYTHROID Human	6/1646	0.0282728	0.222195	0	0	2.91585	10.3975	RERE;ARHGEF12;MAN1A2;LDLR;STK40;VAMP3
ERA 27197147 Chip-Seq ENDOMETRIOID-ADENOCARCINOMA Human	4/822	0.029725	0.227899	0	0	3.74631	13.1711	KCNN2;DOCK1;CDYL2;VAMP3
OLIG2 23332759 ChIP-Seq OLIGODENDROCYTES Mouse	6/1679	0.0308046	0.227899	0	0	2.85319	9.92937	BARD1;FGGY;ARHGEF12;KCNN2;SRSF4;STK40
FOSL1 28411283 ChIP-Seq MDA231-LM2-4175 Human BreastCancer	5/1238	0.0309415	0.227899	0	0	3.16606	11.0041	RERE;TBC1D1;ABHD2;LDLR;STK40
SMARCD1 25818293 ChIP-Seq ESCs Mouse	6/1683	0.0311216	0.227899	0	0	2.84576	9.87439	RERE;BARD1;IMMP2L;DOCK1;TTN;KDM6A
E2F2 33952803 ChIP-Seq Patient Human Synovium	1/22	0.0314351	0.227899	0	0	33.9286	117.387	SRSF4
ELK3 25401928 ChIP-Seq HUVEC Human	6/1689	0.031601	0.227899	0	0	2.83469	9.79262	ARHGEF12;RAB6A;DOCK1;STK40;ILKAP;VAMP3
P300 27058665 Chip-Seq ZR-75-30cells Human	6/1689	0.031601	0.227899	0	0	2.83469	9.79262	RERE;FGGY;LPAR3;LDLR;STK40;VAMP3
CEBPB 26923725 Chip-Seq HEMANGIOBLAST Mouse	3/486	0.0326396	0.232652	0	0	4.65552	15.9322	TBC1D1;FGGY;LPAR3
JUN 26020271 ChIP-Seq HCASMC Human CoronaryArtery	3/498	0.0347202	0.244215	0	0	4.53986	15.2559	RERE;ABHD2;STK40
EGR1 20690147 ChIP-Seq ERYTHROLEUKEMIA Human	12/4931	0.0352153	0.244215	0	0	2.15998	7.22788	RERE;RIMS1;TBC1D1;IMMP2L;ARHGEF12;MAN1A2;ABHD2;ME1;LDLR;CDYL2;STK40;VAMP3
GF1B 26923725 Chip-Seq HPCs Mouse	5/1284	0.035457	0.244215	0	0	3.0447	10.1676	TBC1D1;FGGY;ME1;LPAR3;VAMP3
TEAD4 22529382 ChIP-Seq TROPHECTODERM Mouse	6/1748	0.0365818	0.249163	0	0	2.72985	9.03089	RERE;BARD1;FGGY;LPAR3;KCNN2;DOCK1
MEIS1 26923725 Chip-Seq HEMOGENIC-ENDOTHELIUM Mouse	4/899	0.0394167	0.265521	0	0	3.41023	11.0272	TBC1D1;LDLR;TTN;VAMP3
MYC 19030024 ChIP-ChIP MESCs Mouse	8/2842	0.0444914	0.296448	0	0	2.30359	7.16984	BARD1;IMMP2L;MAN1A2;KCNN2;LDLR;STK40;VAMP3;CCDC40
BCL11B 21912641 ChIP-Seq STHDH STRIUM Mouse	1/32	0.0454063	0.299291	0	0	22.9724	71.0329	LDLR
AR 21909140 ChIP-Seq LNCAP Human	2/238	0.0463834	0.301694	0	0	6.19429	19.0215	BARD1;KCNN2
TCF4 32651957 ChIP-Seq PLC/PRF/5 Human Liver Heptoma	3/561	0.0467551	0.301694	0	0	4.01427	12.295	BARD1;ABHD2;TTN
NANOG 18347094 ChIP-ChIP MESCs Mouse	5/1399	0.0485041	0.309719	0	0	2.77633	8.40148	TBC1D1;ABHD2;KCNN2;STK40;TTN
LMO2 26923725 Chip-Seq HEMANGIOBLAST Mouse	5/1404	0.0491295	0.310243	0	0	2.76567	8.33377	TBC1D1;FGGY;TMPRSS2;LPAR3;VAMP3
WT1 25993318 ChIP-Seq PODOCYTE Human	8/2909	0.0500955	0.310243	0	0	2.24159	6.71093	RERE;TBC1D1;FGGY;ARHGEF12;KCNN2;RAB6A;LDLR;KDM6A
AHR 22903824 ChIP-Seq MCF-7 Human	3/577	0.0501045	0.310243	0	0	3.89916	11.6727	IMMP2L;ABHD2;CDYL2
TCF3 18467660 ChIP-ChIP MESCs Mouse	4/982	0.0517034	0.314472	0	0	3.10724	9.20436	BARD1;MAN1A2;KCNN2;VAMP3
MITF 21258399 ChIP-Seq MELANOMA Human	11/4614	0.0518135	0.314472	0	0	2.04031	6.03954	RERE;RIMS1;TBC1D1;IMMP2L;FGGY;MAN1A2;ABHD2;KCNN2;STK40;KDM6A;ILKAP
CEBPB 26923725 Chip-Seq HEMOGENIC-ENDOTHELIUM Mouse	5/1461	0.0566069	0.31625	0	0	2.64924	7.60762	RERE;TBC1D1;LPAR3;CDYL2;VAMP3
CBX2 27304074 Chip-Seq ESCs Mouse	3/609	0.0571507	0.31625	0	0	3.68717	10.5529	IMMP2L;LUZP2;KCNN2
JARID1B-DAIN 22020125 ChIP-Seq ESCs Mouse	5/1470	0.0578462	0.31625	0	0	2.63168	7.50021	BARD1;CDYL2;STK40;TTN;ILKAP
RUNX1 27457419 Chip-Seq LIVER Mouse	5/1475	0.0585417	0.31625	0	0	2.62202	7.44135	BARD1;RIMS1;LPAR3;TTN;ILKAP
SETDB1 19884255 ChIP-Seq MESCs Mouse	5/1478	0.0589613	0.31625	0	0	2.61626	7.4063	BARD1;LDLR;DOCK1;CDYL2;STK40
STAT4 19710469 ChIP-ChIP TH1 Mouse	4/1027	0.0591665	0.31625	0	0	2.96352	8.37905	BARD1;TBC1D1;CDYL2;VAMP3
MTF2 20144788 ChIP-Seq MESCs Mouse	7/2488	0.0605738	0.31625	0	0	2.24305	6.28926	RIMS1;TBC1D1;LUZP2;ME1;TMPRSS2;LPAR3;KCNN2
STAT5A 24692510 ChIP-Seq Epithelium Mouse Mammary	6/1977	0.0607158	0.31625	0	0	2.38237	6.67433	RERE;BARD1;ME1;RAB6A;STK40;TTN
SOX2 19030024 ChIP-ChIP MESCs Mouse	3/625	0.0608445	0.31625	0	0	3.58935	10.0482	RIMS1;LUZP2;MAN1A2
CHD1 19587682 ChIP-ChIP MESCs Mouse	3/626	0.0610791	0.31625	0	0	3.58341	10.0177	LDLR;STK40;VAMP3
KDM5B 21448134 ChIP-Seq MESCs Mouse	8/3030	0.0613922	0.31625	0	0	2.13659	5.96208	BARD1;KCNN2;LDLR;CDYL2;STK40;TTN;KDM6A;CCDC40
ESRRB 18555785 Chip-Seq ESCs Mouse	5/1496	0.0615165	0.31625	0	0	2.58216	7.20022	BARD1;RIMS1;MAN1A2;LPAR3;ILKAP
TAL1 26923725 Chip-Seq MACROPHAGESS Mouse	1/44	0.0619151	0.31625	0	0	16.5515	46.0461	CDYL2
NR1I2 20693526 ChIP-Seq LIVER Mouse	3/631	0.0622586	0.31625	0	0	3.55396	9.86741	TBC1D1;ILKAP;CCDC40
SUZ12 20075857 ChIP-Seq MESCs Mouse	9/3611	0.0639873	0.31625	0	0	2.04499	5.62182	RIMS1;TBC1D1;LUZP2;MAN1A2;ME1;TMPRSS2;LPAR3;KCNN2;CCDC40
GATA1 19941827 ChIP-Seq MEL86 Mouse	5/1519	0.0648751	0.31625	0	0	2.53977	6.94701	ARHGEF12;MAN1A2;LPAR3;LDLR;DOCK1
GATA2 22383799 ChIP-Seq G1ME Mouse	5/1522	0.0653209	0.31625	0	0	2.53433	6.91479	RERE;BARD1;TBC1D1;LDLR;STK40
PPARG 20176806 ChIP-Seq THIOMACROPHAGE Mouse	3/645	0.0656188	0.31625	0	0	3.47394	9.46264	RERE;TBC1D1;LPAR3
FOXA1 26457646 ChIP-Seq LHSAR Human ProstateCancer	6/2020	0.0661333	0.31625	0	0	2.32594	6.31743	RERE;SRSF4;RAB6A;LDLR;STK40;KDM6A
E2F1 18555785 Chip-Seq ESCs Mouse	5/1528	0.0662178	0.31625	0	0	2.52353	6.85089	BARD1;RIMS1;MAN1A2;LPAR3;TTN
TAL1 26923725 Chip-Seq HEMANGIOBLAST Mouse	4/1070	0.0668209	0.31625	0	0	2.83752	7.6776	FGGY;MAN1A2;LPAR3;VAMP3
NR3C1 27076634 ChIP-Seq BEAS2B Human Lung Inflammation	8/3084	0.0669365	0.31625	0	0	2.09239	5.65784	TBC1D1;LUZP2;ABHD2;ME1;DOCK1;CDYL2;TTN;CCDC40
NANOG 18692474 ChIP-Seq MEFs Mouse	5/1533	0.0669708	0.31625	0	0	2.51459	6.79819	RERE;TBC1D1;ABHD2;STK40;TTN
FLI1 27457419 Chip-Seq LIVER Mouse	2/294	0.067424	0.31625	0	0	4.99214	13.4626	BARD1;RIMS1
GATA3 26560356 Chip-Seq TH1 Human	5/1539	0.0678808	0.31625	0	0	2.50394	6.7356	RIMS1;ARHGEF12;LPAR3;STK40;KDM6A
FOXA2 19822575 ChIP-Seq HepG2 Human	7/2553	0.0679149	0.31625	0	0	2.17766	5.85681	RERE;TBC1D1;FGGY;TTC6;ABHD2;LDLR;CCDC40
EWS 26573619 Chip-Seq HEK293 Human	3/656	0.0683178	0.31625	0	0	3.41348	9.16035	RIMS1;LUZP2;DOCK1
RUNX1 26923725 Chip-Seq MACROPHAGESS Mouse	1/49	0.0687121	0.31625	0	0	14.8237	39.6952	VAMP3
PPARA 22158963 ChIP-Seq LIVER Mouse	5/1552	0.0698771	0.31625	0	0	2.48115	6.60237	ARHGEF12;ME1;TMPRSS2;LDLR;TTN
POU5F1 18347094 ChIP-ChIP MESCs Mouse	5/1555	0.0703425	0.31625	0	0	2.47594	6.57209	BARD1;TBC1D1;KCNN2;STK40;TTN
GF1 26923725 Chip-Seq HPCs Mouse	4/1089	0.0703644	0.31625	0	0	2.78503	7.39166	FGGY;MAN1A2;LPAR3;VAMP3
POU3F1 26484290 ChIP-Seq ESCss Mouse	5/1557	0.0706538	0.31625	0	0	2.47248	6.55199	ARHGEF12;ME1;TMPRSS2;TTN;ILKAP
MEIS1 20887958 ChIP-Seq HPC-7 Mouse	4/1092	0.0709329	0.31625	0	0	2.77691	7.34777	TBC1D1;STK40;KDM6A;ILKAP
CJUN 26792858 Chip-Seq BT549 Human	5/1564	0.0717494	0.31625	0	0	2.46044	6.48223	RIMS1;ARHGEF12;ME1;LDLR;STK40
STAT3 19079543 ChIP-ChIP MESCs Mouse	3/672	0.072335	0.31625	0	0	3.32908	8.74365	MAN1A2;LDLR;STK40
MYC 19829295 ChIP-Seq ESCs Human	5/1572	0.0730135	0.31625	0	0	2.44682	6.4036	RIMS1;MAN1A2;RAB6A;DOCK1;STK40
JUND 26020271 ChIP-Seq SMOOTH MUSCLE Human	5/1573	0.0731724	0.31625	0	0	2.44513	6.39385	RERE;ARHGEF12;ABHD2;LDLR;STK40
RELA 24523406 ChIP-Seq FIBROSARCOMA Human	4/1104	0.0732312	0.31625	0	0	2.74487	7.17546	ABHD2;KCNN2;LDLR;STK40
ERA 21632823 ChIP-Seq H3396 Human	5/1574	0.0733315	0.31625	0	0	2.44344	6.38412	RERE;BARD1;MAN1A2;CDYL2;VAMP3
FOXM1 26100407 CHIP-SEQ Hek293 Flp-In Human	5/1577	0.07381	0.31625	0	0	2.43837	6.35504	RERE;FGGY;ARHGEF12;MAN1A2;CDYL2
LXR 22158963 ChIP-Seq LIVER Mouse	5/1578	0.0739699	0.31625	0	0	2.43669	6.34538	IMMP2L;FGGY;ABHD2;ME1;LDLR
FOXA1 25329375 ChIP-Seq VCAP Human	5/1580	0.0742903	0.31625	0	0	2.43333	6.32612	RIMS1;MAN1A2;LPAR3;KCNN2;RAB6A
FOXA1 27270436 Chip-Seq PROSTATE Human	5/1580	0.0742903	0.31625	0	0	2.43333	6.32612	RIMS1;MAN1A2;LPAR3;KCNN2;RAB6A
CTCF 20526341 ChIP-Seq ESCs Human	5/1591	0.0760664	0.319562	0	0	2.41501	6.22143	ABHD2;LPAR3;LDLR;DOCK1;STK40
KLF4 19829295 ChIP-Seq ESCs Human	5/1593	0.0763919	0.319562	0	0	2.41171	6.20262	TBC1D1;ARHGEF12;MAN1A2;TMPRSS2;LPAR3
TCF4 23295773 ChIP-Seq U87 Human	8/3177	0.0772306	0.319562	0	0	2.0198	5.17264	RERE;RIMS1;TBC1D1;IMMP2L;FGGY;DOCK1;TTN;CCDC40
BACH1 22875853 ChIP-PCR HELA AND SCP4 Human	4/1127	0.0777447	0.319562	0	0	2.68538	6.85933	PCDH11Y;ME1;LDLR;TTN
GATA4 25053715 ChIP-Seq YYC3 Human	5/1602	0.0778664	0.319562	0	0	2.39694	6.11882	RERE;ME1;TMPRSS2;LDLR;STK40
AR 20517297 ChIP-Seq VCAP Human	5/1604	0.0781962	0.319562	0	0	2.39368	6.10038	MAN1A2;KCNN2;RAB6A;CDYL2;VAMP3
ILF3 29590119 ChIP-Seq K562 Human BoneMarrow Leukemia	3/700	0.0796199	0.319682	0	0	3.19071	8.07406	IMMP2L;SRSF4;STK40
TCF3 18347094 ChIP-ChIP MESCs Mouse	5/1613	0.0796902	0.319682	0	0	2.37912	6.01824	BARD1;TBC1D1;ABHD2;STK40;TTN
SMAD4 19686287 ChIP-ChIP HaCaT Human	2/326	0.0806301	0.319682	0	0	4.49177	11.3097	ABHD2;RAB6A
CDX2 22108803 ChIP-Seq LS180 Human	5/1619	0.080695	0.319682	0	0	2.3695	5.96422	FGGY;LUZP2;MAN1A2;LPAR3;KDM6A
UTX 26944678 Chip-Seq JUKART Human	5/1621	0.0810316	0.319682	0	0	2.36631	5.94634	RERE;ARHGEF12;MAN1A2;LDLR;STK40
GATA1 21571218 ChIP-Seq MEGAKARYOCYTES Human	6/2132	0.0815912	0.319682	0	0	2.18966	5.48736	RERE;IMMP2L;FGGY;ARHGEF12;ABHD2;ILKAP
CREB1 26743006 Chip-Seq LNCaP-abl Human	5/1626	0.0818763	0.319682	0	0	2.35837	5.90193	RERE;FGGY;MAN1A2;LDLR;VAMP3
RUNX2 24655370 ChIP-Seq MC3T3E1 Mouse Bone	10/4374	0.08252	0.320157	0	0	1.88227	4.69572	TBC1D1;FGGY;ARHGEF12;MAN1A2;ABHD2;RAB6A;LDLR;DOCK1;STK40;VAMP3
KDM2B 26808549 Chip-Seq HPB-ALL Human	5/1636	0.0835804	0.322231	0	0	2.34263	5.81429	RERE;ARHGEF12;RAB6A;LDLR;STK40
TAL1 30185409 ChIP-Seq HPC Mouse BoneMarrow Leukemia	6/2154	0.0848569	0.325108	0	0	2.16456	5.33952	RERE;BARD1;ARHGEF12;LUZP2;ME1;KCNN2
KDM2B 26808549 Chip-Seq DND41 Human	5/1657	0.0872225	0.330661	0	0	2.3102	5.63527	RERE;MAN1A2;RAB6A;LDLR;STK40
KDM2B 26808549 Chip-Seq JURKAT Human	5/1660	0.0877498	0.330661	0	0	2.30564	5.61023	RERE;ARHGEF12;MAN1A2;KCNN2;STK40
CTCF 27219007 Chip-Seq ERYTHROID Human	5/1663	0.0882789	0.330661	0	0	2.30109	5.58533	RERE;ARHGEF12;MAN1A2;STK40;VAMP3
FOXP2 23625967 ChIP-Seq PFSK-1 AND SK-N-MC Human	3/733	0.0886097	0.330661	0	0	3.04125	7.37052	ARHGEF12;RAB6A;STK40
NFE2 27457419 Chip-Seq LIVER Mouse	3/735	0.0891682	0.330661	0	0	3.03263	7.33056	BARD1;RIMS1;ILKAP
SPI1 23547873 ChIP-Seq NB4 Human	7/2723	0.089677	0.330661	0	0	2.02144	4.87478	TBC1D1;FGGY;MAN1A2;SRSF4;STK40;ILKAP;VAMP3
KLF4 26769127 Chip-Seq PDAC-Cell Line Human	5/1678	0.0909504	0.330661	0	0	2.27859	5.46279	RERE;ARHGEF12;DOCK1;STK40;VAMP3
DMRT1 23473982 ChIP-Seq TESTES Mouse	5/1678	0.0909504	0.330661	0	0	2.27859	5.46279	ARHGEF12;ABHD2;ME1;TMPRSS2;SRSF4
ELF3 26769127 Chip-Seq PDAC-Cell Line Human	5/1680	0.0913099	0.330661	0	0	2.27562	5.44669	RERE;ARHGEF12;MAN1A2;STK40;VAMP3
ZFP57 27257070 Chip-Seq ESCs Mouse	3/744	0.0917005	0.330661	0	0	2.99439	7.15429	RIMS1;FGGY;LUZP2
ESR1 17901129 ChIP-ChIP LIVER Mouse	2/354	0.0927952	0.332652	0	0	4.12858	9.81512	ARHGEF12;ABHD2
ELK1 22589737 ChIP-Seq MCF10A Human	3/755	0.0948372	0.337995	0	0	2.94891	6.94642	MAN1A2;ABHD2;LDLR
FOXA1 27270436 ChIP-Seq VCaP Human Prostate Carcinoma	8/3331	0.0963876	0.341535	0	0	1.90855	4.46481	RERE;BARD1;IMMP2L;ARHGEF12;ABHD2;KCNN2;SRSF4;KDM6A
MYB 21317192 ChIP-Seq ERMYB Mouse	3/767	0.0983106	0.346347	0	0	2.90078	6.72871	TBC1D1;CDYL2;VAMP3
GATA3 30127528 ChIP-Seq BE2C Human Brain Neuroblastoma	3/782	0.102727	0.359836	0	0	2.8427	6.46908	RERE;SRSF4;STK40
HAND2 30127528 ChIP-Seq KELLY Human Brain Neuroblastoma	8/3383	0.103456	0.360332	0	0	1.87327	4.24972	RERE;BARD1;RIMS1;ARHGEF12;ABHD2;KCNN2;SRSF4;LDLR
CTBP2 25329375 ChIP-Seq LNCAP Human	3/790	0.105115	0.364042	0	0	2.81263	6.33601	RIMS1;IMMP2L;FGGY
PHOX2B 30127528 ChIP-Seq BE2C Human Brain Neuroblastoma	3/794	0.106318	0.365922	0	0	2.79782	6.27083	RERE;RIMS1;ARHGEF12
PCGF2 27294783 Chip-Seq ESCs Mouse	2/385	0.106852	0.365922	0	0	3.78842	8.47209	BARD1;RIMS1
GATA3 30127528 ChIP-Seq KELLY Human Brain Neuroblastoma	4/1277	0.110563	0.374852	0	0	2.3501	5.17532	RERE;FGGY;RAB6A;LDLR
STAT1 19122651 ChIP-Seq HeLaS3 Human CervicalCancer	8/3434	0.110682	0.374852	0	0	1.83971	4.04938	RERE;BARD1;IMMP2L;FGGY;SRSF4;LDLR;KDM6A;CCDC40
SOX2 21211035 ChIP-Seq GBM Human Brain Glioblastoma	1/82	0.112394	0.376558	0	0	8.76984	19.1686	VAMP3
CEBPB 26923725 Chip-Seq MESODERM Mouse	3/814	0.112414	0.376558	0	0	2.72598	5.9578	TBC1D1;DOCK1;TTN
POU5F1 18555785 ChIP-Seq MESCs Mouse	2/403	0.115268	0.384017	0	0	3.61504	7.81028	BARD1;LDLR
IGF1R 20145208 ChIP-Seq DFB Human	1/85	0.116266	0.385248	0	0	8.45536	18.1949	PCDH11Y
EP300 20729851 ChIP-Seq FORBRAIN MIDBRAIN LIMB HEART Mouse	4/1313	0.119272	0.393084	0	0	2.28107	4.85035	BARD1;TBC1D1;ARHGEF12;STK40
POU3F2 20337985 ChIP-ChIP 501MEL Human	4/1319	0.120753	0.395837	0	0	2.26993	4.79865	PCDH11Y;TTC6;LUZP2;KCNN2
ARNT 22903824 ChIP-Seq MCF-7 Human	3/846	0.122451	0.399268	0	0	2.61812	5.49817	IMMP2L;ABHD2;CDYL2
ERG 20517297 ChIP-Seq VCAP Human	3/853	0.124691	0.404421	0	0	2.59561	5.40385	RERE;MAN1A2;ABHD2
E2F1 21310950 ChIP-Seq MCF-7 Human	3/858	0.1263	0.407485	0	0	2.57976	5.33775	RIMS1;MAN1A2;ILKAP
SFPI1 20887958 ChIP-Seq HPC-7 Mouse	5/1861	0.126965	0.407486	0	0	2.03338	4.19658	TBC1D1;IMMP2L;DOCK1;STK40;VAMP3
ZNF652 21678463 ChIP-ChIP ZR75-1 Human	1/94	0.127783	0.407973	0	0	7.63364	15.7056	LDLR
ESR1 30970003 ChIP-Seq MCF-7 Human BreastCancer	3/868	0.129543	0.408255	0	0	2.5486	5.20868	TBC1D1;ABHD2;CCDC40
RUNX1 20887958 ChIP-Seq HPC-7 Mouse	3/870	0.130195	0.408255	0	0	2.54245	5.18335	TBC1D1;ABHD2;STK40
AR 27270436 ChIP-Seq VCaP Human Prostate Carcinoma	8/3565	0.13057	0.408255	0	0	1.75793	3.57887	RERE;TBC1D1;FGGY;ARHGEF12;ME1;TMPRSS2;SRSF4;STK40
E2F4 21247883 ChIP-Seq LYMPHOBLASTOID Human	6/2422	0.130587	0.408255	0	0	1.89552	3.85872	RERE;FGGY;ARHGEF12;MAN1A2;ABHD2;RAB6A
GATA1 30185409 ChIP-Seq HPC Mouse BoneMarrow Leukemia	3/874	0.131504	0.408255	0	0	2.53025	5.13317	TBC1D1;ARHGEF12;STK40
SOX17 20123909 ChIP-Seq XEN Mouse	4/1363	0.131867	0.408255	0	0	2.19126	4.4394	TBC1D1;MAN1A2;TMPRSS2;KCNN2
TBX2 30127528 ChIP-Seq BE2C Human Brain Neuroblastoma	3/878	0.132817	0.408921	0	0	2.51815	5.08361	RERE;IMMP2L;ARHGEF12
PPARG 20176806 ChIP-Seq 3T3-L1 Mouse	4/1369	0.133416	0.408921	0	0	2.18092	4.39299	TBC1D1;LPAR3;DOCK1;VAMP3
PRDM14 20953172 ChIP-Seq ESCs Human	4/1374	0.134713	0.410842	0	0	2.17238	4.35476	FGGY;MAN1A2;TMPRSS2;KCNN2
STAT3 24763339 ChIP-Seq IMN-ESCs Mouse	4/1398	0.141015	0.427932	0	0	2.13222	4.17679	RERE;IMMP2L;FGGY;LDLR
CTCF 33576154 ChIP-Seq Human HilarLN ProstateCancer	8/3649	0.144311	0.435776	0	0	1.70858	3.30745	TBC1D1;ARHGEF12;TMPRSS2;SRSF4;RAB6A;LDLR;CDYL2;CCDC40
MBD3 35695185 ChIP-Seq nicBasalRootGanglia Mouse Embryo	8/3656	0.14549	0.437184	0	0	1.70457	3.28581	RERE;RIMS1;TBC1D1;ARHGEF12;MAN1A2;ABHD2;CDYL2;VAMP3
EWS-FLI1 20517297 ChIP-Seq SK-N-MC Human	2/470	0.147977	0.44035	0	0	3.08689	5.89813	IMMP2L;ABHD2
HOXB13 26457646 ChIP-Seq LNCaP Human Prostate Carcinoma	4/1424	0.147981	0.44035	0	0	2.09025	3.99379	RIMS1;ME1;TMPRSS2;LDLR
SOX2 22085726 ChIP-Seq NPCs Mouse	4/1430	0.149608	0.443042	0	0	2.08079	3.95294	RIMS1;FGGY;LPAR3;TTN
PDX1 19855005 ChIP-ChIP MIN6 Mouse	2/476	0.150997	0.445006	0	0	3.04688	5.76011	LDLR;STK40
HNF1A 27111144 ChIP-Seq CD8+TCells Mouse Blood Lymphoma	7/3109	0.152821	0.448225	0	0	1.73031	3.25036	BARD1;TBC1D1;ABHD2;RAB6A;CDYL2;STK40;CCDC40
TP53 23651856 ChIP-Seq MEFs Mouse	6/2541	0.154274	0.450334	0	0	1.79429	3.35357	RERE;RIMS1;FGGY;ARHGEF12;DOCK1;ILKAP
STAT5B 24692510 ChIP-Seq Epithelium Mouse Mammary	2/484	0.155045	0.450439	0	0	2.99508	5.58295	RERE;TTN
JARID2 20064375 ChIP-Seq MESCs Mouse	3/951	0.157591	0.455676	0	0	2.31536	4.27821	RIMS1;TBC1D1;LPAR3
CREB1 23762244 ChIP-Seq HIPPOCAMPUS Rat	5/2006	0.159725	0.459679	0	0	1.87094	3.43186	RERE;ABHD2;STK40;KDM6A;VAMP3
STAT3 18555785 ChIP-Seq MESCs Mouse	4/1485	0.164861	0.465639	0	0	1.99757	3.60092	TBC1D1;IMMP2L;ARHGEF12;LDLR
ZFX 18555785 Chip-Seq ESCs Mouse	4/1485	0.164861	0.465639	0	0	1.99757	3.60092	BARD1;RIMS1;MAN1A2;TTN
TCFCP2L1 18555785 ChIP-Seq MESCs Mouse	4/1486	0.165144	0.465639	0	0	1.99611	3.59487	ARHGEF12;LDLR;DOCK1;CCDC40
NR3C2 34362910 ChIP-Seq WistarRat Hippocampus Stress	3/974	0.165693	0.465639	0	0	2.25778	4.05863	RERE;FGGY;ABHD2
RUNX 20019798 ChIP-Seq JUKART Human	2/505	0.165774	0.465639	0	0	2.86695	5.15228	RERE;ARHGEF12
IKZF1 21737484 ChIP-ChIP HCT116 Human	1/125	0.166354	0.465639	0	0	5.7163	10.253	KCNN2
STAT3 18555785 Chip-Seq ESCs Mouse	4/1495	0.167698	0.466497	0	0	1.9831	3.541	BARD1;RIMS1;MAN1A2;TTN
CMYC 18555785 Chip-Seq ESCs Mouse	4/1499	0.168838	0.466497	0	0	1.97736	3.51737	BARD1;RIMS1;MAN1A2;LPAR3
TCF3/E2A 22897851 ChIP-Seq JUKARTE6-1 Human	4/1501	0.169409	0.466497	0	0	1.97451	3.50563	LUZP2;MAN1A2;KCNN2;VAMP3
EBF1 22473956 ChIP-Seq LYMPHODE Mouse	4/1505	0.170553	0.466497	0	0	1.96882	3.48227	BARD1;RIMS1;TTN;ILKAP
SOX2 18555785 Chip-Seq ESCs Mouse	4/1508	0.171413	0.466497	0	0	1.96457	3.46488	BARD1;RIMS1;MAN1A2;TTN
NMYC 18555785 Chip-Seq ESCs Mouse	4/1510	0.171987	0.466497	0	0	1.96175	3.45334	BARD1;RIMS1;MAN1A2;LPAR3
PU1 27457419 Chip-Seq LIVER Mouse	4/1510	0.171987	0.466497	0	0	1.96175	3.45334	BARD1;RIMS1;TTN;ILKAP
LMO2 26923725 Chip-Seq HEMOGENIC-ENDOTHELIUM Mouse	4/1517	0.174003	0.468102	0	0	1.95194	3.41332	FGGY;TMPRSS2;LPAR3;VAMP3
STAT3 23295773 ChIP-Seq U87 Human	6/2637	0.174782	0.468102	0	0	1.7193	2.99883	RERE;BARD1;FGGY;LUZP2;ABHD2;KCNN2
PRDM14 21183938 ChIP-Seq MESCs Mouse	4/1520	0.17487	0.468102	0	0	1.94776	3.39633	TBC1D1;ABHD2;STK40;CCDC40
ESR1 22217937 ChIP-Seq MCF-7 Human BreastCancer	1/133	0.176037	0.469177	0	0	5.36769	9.32401	DOCK1
EVI1 22308434 ChIP-Seq SKOV3 Human Ovary OvarianCancer	3/1010	0.178631	0.472615	0	0	2.17294	3.74275	ME1;LDLR;CCDC40
FOXO1 32281255 ChIP-Seq Chondrocytes Human Osteoarthritis	2/531	0.179242	0.472615	0	0	2.7224	4.67985	TBC1D1;ARHGEF12
IRF1 19129219 ChIP-ChIP H3396 Human	1/136	0.17964	0.472615	0	0	5.24762	9.00911	BARD1
HOXD13 18407260 ChIP-ChIP DEVELOPING-LIMBS Mouse	1/138	0.182034	0.475731	0	0	5.17049	8.80826	ABHD2
NR1H3 23393188 ChIP-Seq ATHEROSCLEROTIC-FOAM Human	2/537	0.182376	0.475731	0	0	2.69103	4.57929	BARD1;ME1
SMAD3 21741376 ChIP-Seq ESCs Human	4/1552	0.184214	0.477419	0	0	1.90419	3.22124	KCNN2;LDLR;DOCK1;VAMP3
CRX 20693478 ChIP-Seq ADULT RETINA Mouse	2/544	0.186044	0.477419	0	0	2.65532	4.46564	RERE;KCNN2
RAC3 21632823 ChIP-Seq H3396 Human	4/1559	0.186281	0.477419	0	0	1.89489	3.18437	RERE;IMMP2L;ABHD2;VAMP3
EZH2 27294783 Chip-Seq NPCs Mouse	3/1032	0.186682	0.477419	0	0	2.12402	3.56485	BARD1;RIMS1;ILKAP
RUNX1 27514584 Chip-Seq MCF-7 Human	4/1568	0.188951	0.477419	0	0	1.88307	3.13769	IMMP2L;MAN1A2;ABHD2;TMPRSS2
TOP2B 26459242 ChIP-Seq MCF-7 Human	4/1575	0.191038	0.477419	0	0	1.87397	3.10195	RIMS1;IMMP2L;TMPRSS2;KCNN2
FOXA1 21572438 ChIP-Seq LNCaP Human	4/1578	0.191934	0.477419	0	0	1.87009	3.08677	TBC1D1;LUZP2;MAN1A2;DOCK1
TCF4 22108803 ChIP-Seq LS180 Human	4/1579	0.192233	0.477419	0	0	1.8688	3.08173	RERE;FGGY;ME1;KCNN2
GATA3 26560356 Chip-Seq TH2 Human	4/1583	0.193432	0.477419	0	0	1.86366	3.06168	RERE;FGGY;ARHGEF12;STK40
TAL1 20887958 ChIP-Seq HPC-7 Mouse	4/1584	0.193732	0.477419	0	0	1.86238	3.05669	TBC1D1;ABHD2;LDLR;STK40
RUNX1 30185409 ChIP-Seq HPC Mouse BoneMarrow Leukemia	6/2724	0.19437	0.477419	0	0	1.65592	2.71238	BARD1;TBC1D1;ARHGEF12;ABHD2;RAB6A;ILKAP
JUN 26020271 ChIP-Seq SMOOTH MUSCLE Human	4/1587	0.194633	0.477419	0	0	1.85855	3.04177	RERE;ABHD2;LDLR;STK40
TBX20 22080862 ChIP-Seq HEART Mouse	4/1589	0.195234	0.477419	0	0	1.856	3.03188	ARHGEF12;ABHD2;STK40;CCDC40
TBX20 22328084 ChIP-Seq HEART Mouse	4/1589	0.195234	0.477419	0	0	1.856	3.03188	ARHGEF12;ABHD2;STK40;CCDC40
OCT1 27270436 Chip-Seq PROSTATE Human	4/1591	0.195836	0.477419	0	0	1.85346	3.02202	BARD1;ABHD2;TMPRSS2;KCNN2
IRF8 22096565 ChIP-ChIP GC-B Human	1/150	0.196255	0.477419	0	0	4.7512	7.73658	TBC1D1
CBP 21632823 ChIP-Seq H3396 Human	4/1593	0.196439	0.477419	0	0	1.85093	3.0122	ARHGEF12;LUZP2;RAB6A;DOCK1
FOXM1 26456572 ChIP-Seq MCF-7 Human	4/1595	0.197042	0.477419	0	0	1.8484	3.00242	RIMS1;IMMP2L;LUZP2;TMPRSS2
SREBP1 19666523 ChIP-Seq LIVER Mouse	2/567	0.198174	0.478271	0	0	2.54422	4.11809	TBC1D1;ARHGEF12
NUCKS1 24931609 ChIP-Seq HEPATOCYTES Mouse	2/570	0.199765	0.480219	0	0	2.53039	4.07548	DOCK1;VAMP3
NANOG 18692474 ChIP-Seq MESCs Mouse	5/2172	0.201252	0.481905	0	0	1.71166	2.74413	RERE;TBC1D1;ABHD2;STK40;TTN
UBF1/2 26484160 Chip-Seq HMECs Human	4/1614	0.202805	0.48361	0	0	1.8247	2.91132	RERE;LPAR3;RAB6A;VAMP3
GATA2 19941826 ChIP-Seq K562 Human	4/1618	0.204026	0.48361	0	0	1.81978	2.89255	RERE;IMMP2L;ARHGEF12;ABHD2
SOX9 25088423 ChIP-ChIP EMBRYONIC GONADS Mouse	4/1619	0.204331	0.48361	0	0	1.81855	2.88788	BARD1;RIMS1;LDLR;CCDC40
PPARG 20176806 ChIP-Seq MACROPHAGES Mouse	3/1083	0.205723	0.484013	0	0	2.01827	3.19134	RERE;TBC1D1;LPAR3
ATF3 27146783 Chip-Seq COLON Human	4/1628	0.207087	0.484013	0	0	1.80759	2.84625	ME1;LDLR;DOCK1;STK40
MYB 26560356 Chip-Seq TH2 Human	4/1629	0.207394	0.484013	0	0	1.80638	2.84167	RERE;TBC1D1;FGGY;LDLR
RING1B 27294783 Chip-Seq NPCs Mouse	4/1632	0.208316	0.484013	0	0	1.80275	2.82798	RERE;RIMS1;KCNN2;ILKAP
MYC 18940864 ChIP-ChIP HL60 Human	2/587	0.208809	0.484013	0	0	2.4547	3.84489	RAB6A;LDLR
TCF7 22412390 ChIP-Seq EML Mouse	4/1635	0.209239	0.484013	0	0	1.79914	2.81436	RERE;TBC1D1;ABHD2;STK40
REST 19997604 ChIP-ChIP NEURONS Mouse	3/1095	0.210273	0.484044	0	0	1.99482	3.11062	MAN1A2;DOCK1;ILKAP
SOX2 18358816 ChIP-ChIP MESCs Mouse	2/591	0.210944	0.484044	0	0	2.43753	3.79319	KCNN2;STK40
CREB1 26743006 Chip-Seq LNCaP Human	4/1645	0.212325	0.484044	0	0	1.7872	2.76951	RERE;ARHGEF12;LDLR;STK40
AR 35413990 ChIP-Seq Human ARposCRProstateCancer	2/594	0.212547	0.484044	0	0	2.4248	3.75503	FGGY;MAN1A2
UBF1/2 26484160 Chip-Seq HMEC-DERIVED Human	4/1650	0.213874	0.484044	0	0	1.78129	2.7474	RERE;LDLR;STK40;VAMP3
ATF3 23680149 ChIP-Seq GBM1-GSC Human	4/1652	0.214494	0.484044	0	0	1.77893	2.73862	RIMS1;ABHD2;LDLR;STK40
TP63 19390658 ChIP-ChIP HaCaT Human	1/167	0.215993	0.484044	0	0	4.26097	6.52998	RERE
NANOG 16518401 ChIP-PET MESCs Mouse	4/1657	0.216048	0.484044	0	0	1.77307	2.71679	TBC1D1;IMMP2L;ABHD2;CDYL2
FOXA1 26769127 Chip-Seq PDAC-Cell Line Human	4/1658	0.216359	0.484044	0	0	1.7719	2.71245	RERE;FGGY;ARHGEF12;STK40
KDM2B 26808549 Chip-Seq K562 Human	4/1673	0.221042	0.492723	0	0	1.75454	2.6483	RERE;MAN1A2;STK40;VAMP3
RACK7 27058665 Chip-Seq MCF-7 Human	4/1679	0.222924	0.495118	0	0	1.74768	2.62313	ARHGEF12;TMPRSS2;DOCK1;STK40
TFAP2A 35110662 ChIP-Seq HEPM Human Embryo	3/1144	0.229102	0.507001	0	0	1.9042	2.80601	BARD1;TBC1D1;SRSF4
EED 16625203 ChIP-ChIP MESCs Mouse	2/628	0.230804	0.508292	0	0	2.28908	3.35621	TMPRSS2;KCNN2
JUND 26020271 ChIP-Seq HCASMC Human CoronaryArtery	2/629	0.231344	0.508292	0	0	2.28531	3.34535	ABHD2;STK40
ESR1 22446102 ChIP-Seq UTERUS Mouse	3/1183	0.244337	0.534924	0	0	1.83745	2.58935	RERE;IMMP2L;TMPRSS2
SUZ12 27294783 Chip-Seq NPCs Mouse	2/658	0.247019	0.538871	0	0	2.18101	3.04968	BARD1;RIMS1
REST 21632747 ChIP-Seq MESCs Mouse	4/1765	0.250391	0.544291	0	0	1.65451	2.29106	ARHGEF12;LPAR3;KCNN2;VAMP3
JUN 21703547 ChIP-Seq K562 Human	3/1206	0.253411	0.548408	0	0	1.80012	2.47109	RIMS1;DOCK1;CDYL2
SCL 19346495 ChIP-Seq HPC-7 Human	1/201	0.254075	0.548408	0	0	3.53054	4.83728	RERE
YY1 33199912 ChIP-Seq 293T Human KidneyEmbryo	7/3612	0.26047	0.560239	0	0	1.44448	1.94322	RERE;KCNN2;SRSF4;RAB6A;DOCK1;STK40;CCDC40
EGR1 19032775 ChIP-ChIP M12 Human	1/210	0.263853	0.56553	0	0	3.37697	4.49935	LPAR3
YY1 26981420 ChIP-Seq C2C12 Mouse Muscle	4/1811	0.26542	0.566907	0	0	1.60832	2.13335	MAN1A2;RAB6A;STK40;KDM6A
EOMES 20176728 ChIP-ChIP TSCs Mouse	3/1243	0.268127	0.570355	0	0	1.74296	2.29425	MAN1A2;ABHD2;LDLR
FOXA1 27270436 ChIP-Seq LNCaP Human Prostate Carcinoma	4/1822	0.269044	0.570355	0	0	1.59762	2.09749	ME1;LDLR;STK40;KDM6A
FOXI1 33610681 ChIP-Seq GES1 Human Gastric Carcinoma	1/216	0.270302	0.570355	0	0	3.28173	4.2932	TBC1D1
TBX2 30127528 ChIP-Seq KELLY Human Brain Neuroblastoma	5/2425	0.271129	0.570355	0	0	1.51093	1.97201	RERE;BARD1;TBC1D1;SRSF4;RAB6A
KLF4 18555785 ChIP-Seq MESCs Mouse	4/1830	0.271686	0.570355	0	0	1.58992	2.07184	BARD1;ABHD2;STK40;VAMP3
IRF8 21731497 ChIP-ChIP J774 Mouse	1/219	0.273506	0.572217	0	0	3.23607	4.19534	ABHD2
TBX4 33478486 ChIP-Seq IMR90 Human Lung	1/226	0.28093	0.585749	0	0	3.13429	3.97944	RIMS1
RUNX1 17652178 ChIP-ChIP JURKAT Human	2/724	0.282858	0.586997	0	0	1.97486	2.49388	TBC1D1;ARHGEF12
FOXP2 21765815 ChIP-ChIP NEURO2A Mouse	2/726	0.283945	0.586997	0	0	1.9692	2.47918	BARD1;CDYL2
CTCF 31629814 ChIP-Seq Hepatocytes Mouse Tyrosinemia	6/3086	0.284401	0.586997	0	0	1.43063	1.79883	TBC1D1;MAN1A2;LPAR3;RAB6A;STK40;ILKAP
NR3C1 23031785 ChIP-Seq PC12 Mouse	2/730	0.286119	0.587087	0	0	1.95798	2.45011	RERE;KCNN2
ZNF217 24962896 ChIP-Seq MCF-7 Human	3/1289	0.286589	0.587087	0	0	1.67649	2.09512	LUZP2;ABHD2;CDYL2
PHOX2B 30127528 ChIP-Seq KELLY Human BrainNeuroblastoma	4/1877	0.287318	0.587087	0	0	1.54601	1.92813	RERE;RIMS1;TBC1D1;TTN
GATA2 20887958 ChIP-Seq HPC-7 Mouse	3/1324	0.300732	0.610451	0	0	1.62901	1.95732	TBC1D1;ABHD2;STK40
DNAJC2 21179169 ChIP-ChIP NT2 Human	2/758	0.301323	0.610451	0	0	1.88272	2.25845	PCDH11Y;CDYL2
GABPA 29892750 ChIP-Seq EML Mouse BoneMarrow	1/246	0.30174	0.610451	0	0	2.87551	3.4454	ME1
HIF1A 21447827 ChIP-Seq MCF-7 Human	1/248	0.303789	0.612575	0	0	2.85194	3.39786	RAB6A
TP53 22127205 ChIP-Seq IMR90 Human	2/766	0.305662	0.61433	0	0	1.86223	2.20725	ARHGEF12;KDM6A
CDX2 19796622 ChIP-Seq MESCs Mouse	1/252	0.307869	0.616744	0	0	2.80592	3.3056	TMPRSS2
FOXA1 33576154 ChIP-Seq Human Liver ProstateCancer	4/1944	0.309875	0.616975	0	0	1.48709	1.74226	RIMS1;IMMP2L;FGGY;RAB6A
CDH4 35650610 ChIP-Seq mESC Mouse Stem Autism	2/774	0.309997	0.616975	0	0	1.84216	2.15753	RIMS1;CCDC40
EZH2 23942234 ChIP-Seq MYOBLASTS AND MYOTUBES Mouse	2/777	0.311622	0.618201	0	0	1.83474	2.13925	DOCK1;STK40
GRHL2 25758223 ChIP-Seq PLACENTA Mouse	2/788	0.317574	0.627977	0	0	1.80803	2.07389	TBC1D1;LDLR
TCF7L2 21901280 ChIP-Seq H4IIE Rat	2/807	0.327833	0.646179	0	0	1.76361	1.96686	RERE;FGGY
IRF1 21803131 ChIP-Seq MONOCYTES Human	1/276	0.331869	0.652037	0	0	2.55792	2.82143	TBC1D1
ELF1 20517297 ChIP-Seq JURKAT Human	2/821	0.335372	0.656815	0	0	1.73219	1.89245	RERE;CCDC40
ESR1 20056654 ChIP-Seq MCF-7 Human BreastCancer	2/827	0.338597	0.657172	0	0	1.71906	1.86164	TBC1D1;CCDC40
ERG 21242973 ChIP-ChIP JURKAT Human	1/283	0.338716	0.657172	0	0	2.49354	2.69949	TMPRSS2
TAL1 26923725 Chip-Seq HPCs Mouse	3/1420	0.339765	0.657172	0	0	1.51083	1.63094	MAN1A2;KCNN2;VAMP3
SMARCA4 20176728 ChIP-ChIP TSCs Mouse	2/830	0.340208	0.657172	0	0	1.71256	1.84648	ABHD2;VAMP3
FLI1 21867929 ChIP-Seq CD8 Mouse	3/1426	0.34221	0.657172	0	0	1.50397	1.61276	TBC1D1;LPAR3;LDLR
POU5F1 16518401 ChIP-PET MESCs Mouse	2/836	0.343427	0.657172	0	0	1.69971	1.81661	IMMP2L;LDLR
SIN3B 21632747 ChIP-Seq MESCs Mouse	6/3329	0.350288	0.657172	0	0	1.30694	1.37098	RERE;RIMS1;SRSF4;LDLR;VAMP3;CCDC40
MYC 18555785 ChIP-Seq MESCs Mouse	2/852	0.351991	0.657172	0	0	1.66632	1.73988	LDLR;ILKAP
ESR1 26153859 ChIP-Seq T47D Human Breast Carcinoma	3/1452	0.352803	0.657172	0	0	1.47492	1.53663	TBC1D1;ARHGEF12;CCDC40
RCOR2 21632747 ChIP-Seq MESCs Mouse	1/298	0.353161	0.657172	0	0	2.3658	2.4624	VAMP3
GATA1 19941827 ChIP-Seq MEL Mouse	3/1453	0.353211	0.657172	0	0	1.47382	1.53379	TBC1D1;ABHD2;LDLR
PADI4 21655091 ChIP-ChIP MCF-7 Human	2/857	0.354661	0.657172	0	0	1.65614	1.71674	STK40;VAMP3
SOX3 22085726 ChIP-Seq MUSCLE Mouse	3/1459	0.355655	0.657172	0	0	1.46727	1.51686	BARD1;STK40;CCDC40
ZFP281 18757296 ChIP-ChIP E14 Mouse	3/1466	0.358505	0.657172	0	0	1.4597	1.49738	TBC1D1;MAN1A2;CDYL2
NANOG 18358816 ChIP-ChIP MESCs Mouse	2/865	0.358926	0.657172	0	0	1.6401	1.68051	ABHD2;STK40
SUZ12 18555785 ChIP-Seq MESCs Mouse	2/866	0.359458	0.657172	0	0	1.63812	1.67605	MAN1A2;TMPRSS2
SPI1 26923725 Chip-Seq MACROPHAGESS Mouse	3/1469	0.359727	0.657172	0	0	1.45647	1.48912	RERE;MAN1A2;LDLR
CCND1 20090754 ChIP-ChIP RETINA Mouse	3/1472	0.360948	0.657172	0	0	1.45326	1.48091	KCNN2;STK40;CCDC40
SOX11 22085726 ChIP-Seq ESNs Mouse	3/1484	0.365832	0.657172	0	0	1.44055	1.4486	BARD1;FGGY;LDLR
ERG 20887958 ChIP-Seq HPC-7 Mouse	3/1486	0.366645	0.657172	0	0	1.43846	1.44329	TBC1D1;LDLR;STK40
KLF4 18555785 Chip-Seq ESCs Mouse	3/1486	0.366645	0.657172	0	0	1.43846	1.44329	BARD1;RIMS1;ILKAP
PBX 27287812 Chip-Seq EMBYONIC-LIMB Mouse	3/1490	0.368272	0.657172	0	0	1.43428	1.43275	ABHD2;STK40;TTN
SUZ12 18555785 Chip-Seq ESCs Mouse	3/1491	0.368679	0.657172	0	0	1.43324	1.43012	BARD1;RIMS1;TTN
TAL1 20566737 ChIP-Seq PRIMARY FETAL LIVER ERYTHROID Mouse	3/1492	0.369086	0.657172	0	0	1.4322	1.42751	RERE;ARHGEF12;LDLR
OCT4 18555785 Chip-Seq ESCs Mouse	3/1492	0.369086	0.657172	0	0	1.4322	1.42751	BARD1;RIMS1;TTN
CRX 20693478 ChIP-Seq RETINA Mouse	3/1492	0.369086	0.657172	0	0	1.4322	1.42751	BARD1;RIMS1;ILKAP
NR3C1 21868756 ChIP-Seq MCF10A Human	2/887	0.370608	0.657172	0	0	1.59749	1.58569	FGGY;LDLR
NR3C2 34362910 ChIP-Seq WistarRat Hippocampus	3/1496	0.370712	0.657172	0	0	1.42805	1.4171	RIMS1;FGGY;ABHD2
P300 18555785 Chip-Seq ESCs Mouse	3/1499	0.371931	0.657172	0	0	1.42495	1.40934	BARD1;RIMS1;MAN1A2
IRF8 27001747 Chip-Seq BMDM Mouse	3/1500	0.372338	0.657172	0	0	1.42392	1.40677	BARD1;MAN1A2;LPAR3
SOX6 21985497 ChIP-Seq MYOTUBES Mouse	3/1504	0.373963	0.657172	0	0	1.41982	1.39653	BARD1;RIMS1;ILKAP
STAT5 23275557 ChIP-Seq MAMMARY-EPITHELIUM Mouse	2/897	0.375894	0.657172	0	0	1.57881	1.54479	BARD1;STK40
SMAD2 18955504 ChIP-ChIP HaCaT Human	3/1513	0.377619	0.657172	0	0	1.41067	1.37381	LUZP2;ABHD2;STK40
SMAD3 18955504 ChIP-ChIP HaCaT Human	3/1513	0.377619	0.657172	0	0	1.41067	1.37381	LUZP2;ABHD2;STK40
RCOR3 21632747 ChIP-Seq MESCs Mouse	4/2142	0.377627	0.657172	0	0	1.33456	1.29965	TBC1D1;ABHD2;VAMP3;CCDC40
CDX2 21402776 ChIP-Seq INTESTINAL-VILLUS Mouse	3/1514	0.378025	0.657172	0	0	1.40966	1.37131	BARD1;RIMS1;ILKAP
OCT4 21477851 ChIP-Seq ESCs Mouse	3/1517	0.379242	0.657172	0	0	1.40664	1.36385	BARD1;RIMS1;ILKAP
ENL 26711339 ChIP-Seq SEM Human Blood Leukemia	3/1523	0.381677	0.657172	0	0	1.40063	1.34906	RERE;ARHGEF12;RAB6A
SUZ12 18692474 ChIP-Seq MESCs Mouse	3/1531	0.384921	0.657172	0	0	1.3927	1.32963	TBC1D1;LUZP2;TMPRSS2
MYCN 28898695 ChIP-Seq NB1643 Human Nerve Neuroblastoma	4/2184	0.392069	0.657172	0	0	1.30576	1.22261	IMMP2L;LPAR3;KCNN2;LDLR
NFI 21473784 ChIP-Seq ESCs Mouse	3/1549	0.392209	0.657172	0	0	1.37514	1.28707	BARD1;MAN1A2;KCNN2
RUNX1 22412390 ChIP-Seq EML Mouse	3/1561	0.39706	0.657172	0	0	1.36366	1.25957	BARD1;ABHD2;STK40
TBX5 21415370 ChIP-Seq HL-1 Mouse	3/1561	0.39706	0.657172	0	0	1.36366	1.25957	TBC1D1;ABHD2;ILKAP
PCGF2 27294783 Chip-Seq NPCs Mouse	1/346	0.397367	0.657172	0	0	2.03168	1.87502	BARD1
NRF2 31884422 ChIP-Seq A549 Human Lung Carcinoma	3/1563	0.397868	0.657172	0	0	1.36176	1.25505	TBC1D1;ME1;CCDC40
SUZ12 18974828 ChIP-Seq MESCs Mouse	3/1564	0.398272	0.657172	0	0	1.36081	1.25279	TBC1D1;LUZP2;TMPRSS2
SOX3 22085726 ChIP-Seq NPCs Mouse	3/1565	0.398675	0.657172	0	0	1.35987	1.25055	TBC1D1;MAN1A2;ME1
SOX2 18692474 ChIP-Seq MEFs Mouse	3/1566	0.399079	0.657172	0	0	1.35893	1.2483	ARHGEF12;STK40;TTN
SUZ12 16625203 ChIP-ChIP MESCs Mouse	2/944	0.400518	0.657172	0	0	1.49634	1.36915	LUZP2;TMPRSS2
SOX2 30713093 ChIP-Seq Epithelial Human Tongue SCC	2/945	0.401037	0.657172	0	0	1.49468	1.36569	RERE;STK40
SPI1 22790984 ChIP-Seq ERYTHROLEUKEMIA Mouse	3/1572	0.4015	0.657172	0	0	1.35329	1.23494	IMMP2L;SRSF4;STK40
NCOR 22424771 ChIP-Seq 293T Human	3/1572	0.4015	0.657172	0	0	1.35329	1.23494	FGGY;ARHGEF12;LDLR
RUNX1 21571218 ChIP-Seq MEGAKARYOCYTES Human	7/4172	0.401867	0.657172	0	0	1.20749	1.10079	RERE;TBC1D1;FGGY;ARHGEF12;ABHD2;ME1;ILKAP
PU 27001747 Chip-Seq BMDM Mouse	3/1573	0.401903	0.657172	0	0	1.35235	1.23273	BARD1;LPAR3;ILKAP
GATA3 21878914 ChIP-Seq MCF-7 Human	3/1574	0.402306	0.657172	0	0	1.35142	1.23052	ABHD2;TMPRSS2;RAB6A
SALL4 28974232 ChIP-Seq Mouse BoneMarrow Leukemia	1/352	0.402683	0.657172	0	0	1.99634	1.81588	TTC6
DPY 21335234 ChIP-Seq ESCs Mouse	3/1575	0.40271	0.657172	0	0	1.35048	1.22832	BARD1;KCNN2;TTN
SMC1 22415368 ChIP-Seq MEFs Mouse	3/1583	0.405933	0.657172	0	0	1.34306	1.21086	RERE;TBC1D1;ARHGEF12
P53 21459846 ChIP-Seq SAOS-2 Human	3/1584	0.406336	0.657172	0	0	1.34214	1.2087	TBC1D1;TTN;VAMP3
STAT3 29892750 ChIP-Seq EML Mouse BoneMarrow	1/358	0.407954	0.657172	0	0	1.96218	1.7593	RAB6A
CDX2 20551321 ChIP-Seq CACO-2 Human	1/360	0.409701	0.657172	0	0	1.95105	1.74098	ARHGEF12
TCF12/HEB 22897851 ChIP-Seq JUKARTE6-1 Human	3/1593	0.409957	0.657172	0	0	1.33389	1.18943	MAN1A2;ABHD2;KCNN2
E2A 27217539 Chip-Seq RAMOS-Cell Line Human	3/1603	0.413974	0.657172	0	0	1.32483	1.16844	RERE;LDLR;STK40
SOX2 18555785 ChIP-Seq MESCs Mouse	1/365	0.414047	0.657172	0	0	1.92376	1.69633	KCNN2
MYB 26560356 Chip-Seq TH1 Human	3/1610	0.416783	0.657172	0	0	1.31856	1.15399	RERE;LDLR;CDYL2
RARB 27405468 Chip-Seq BRAIN Mouse	3/1611	0.417184	0.657172	0	0	1.31767	1.15194	RERE;MAN1A2;ABHD2
GATA3 27048872 Chip-Seq THYMUS Human	3/1617	0.419588	0.657172	0	0	1.31234	1.13974	RERE;ARHGEF12;STK40
TCF4 18268006 ChIP-ChIP LS174T Human	1/372	0.420079	0.657172	0	0	1.88679	1.63644	RERE
SMAD3 21741376 ChIP-Seq HESCs Human	2/984	0.421153	0.657172	0	0	1.43238	1.23866	FGGY;KCNN2
SMRT 27268052 Chip-Seq Bcells Human	3/1621	0.421189	0.657172	0	0	1.30881	1.13169	RERE;MAN1A2;TMPRSS2
CTNNB1 20615089 ChIP-ChIP FETAL BRAIN Human	1/376	0.423499	0.657172	0	0	1.86629	1.60352	TMPRSS2
MAF 26560356 Chip-Seq TH2 Human	3/1627	0.423589	0.657172	0	0	1.30355	1.11974	RERE;MAN1A2;STK40
SPI1 20517297 ChIP-Seq HL60 Human	2/990	0.424221	0.657172	0	0	1.42323	1.22042	RERE;ABHD2
TCF21 26020271 ChIP-Seq SMOOTH MUSCLE Human	3/1629	0.424388	0.657172	0	0	1.3018	1.11578	ABHD2;LDLR;STK40
NCOR1 26117541 ChIP-Seq K562 Human	3/1631	0.425187	0.657172	0	0	1.30006	1.11185	RAB6A;LDLR;ILKAP
ESR1 26153859 ChIP-Seq MCF-7 Human BreastCancer	6/3597	0.4252	0.657172	0	0	1.18993	1.01762	TBC1D1;MAN1A2;ABHD2;ME1;TMPRSS2;LDLR
TP63 23658742 ChIP-Seq EP156T Human	5/2937	0.425331	0.657172	0	0	1.21071	1.03502	FGGY;ARHGEF12;ABHD2;LPAR3;KDM6A
Nerf2 26677805 Chip-Seq MACROPHAGESS Mouse	2/993	0.425752	0.657172	0	0	1.41869	1.21142	TBC1D1;MAN1A2
SOX9 26525672 Chip-Seq Limbbuds Mouse	2/993	0.425752	0.657172	0	0	1.41869	1.21142	RIMS1;ILKAP
SA1 27219007 Chip-Seq Bcells Human	3/1633	0.425986	0.657172	0	0	1.29832	1.10792	RERE;STK40;VAMP3
SETDB1 19884257 ChIP-Seq MESCs Mouse	3/1634	0.426385	0.657172	0	0	1.29746	1.10597	IMMP2L;MAN1A2;ABHD2
FOXO3 22982991 ChIP-Seq MACROPHAGES Mouse	3/1639	0.42838	0.657172	0	0	1.29314	1.09625	ME1;RAB6A;ILKAP
CLOCK 20551151 ChIP-Seq 293T Human	1/382	0.428592	0.657172	0	0	1.83633	1.55583	VAMP3
FOXA1 21915096 ChIP-Seq LNCaP-1F5 Human	3/1641	0.429177	0.657172	0	0	1.29142	1.09239	ABHD2;DOCK1;KDM6A
SRF 21415370 ChIP-Seq HL-1 Mouse	2/1001	0.429825	0.657172	0	0	1.40674	1.18782	LDLR;TTN
CTCF 21964334 Chip-Seq Bcells Human	3/1646	0.43117	0.657172	0	0	1.28714	1.08281	ARHGEF12;LPAR3;TTN
EZH2 27294783 Chip-Seq ESCs Mouse	3/1649	0.432364	0.657172	0	0	1.28458	1.07711	RIMS1;TBC1D1;LPAR3
SOX2 18692474 ChIP-Seq MESCs Mouse	4/2302	0.432491	0.657172	0	0	1.2305	1.0314	ARHGEF12;KCNN2;STK40;TTN
FOXA1 25552417 ChIP-Seq VCAP Human	3/1650	0.432762	0.657172	0	0	1.28373	1.07521	ARHGEF12;ABHD2;KDM6A
RING1B 27294783 Chip-Seq ESCs Mouse	3/1651	0.43316	0.657172	0	0	1.28288	1.07332	RIMS1;ILKAP;CCDC40
NANOG 18555785 ChIP-Seq MESCs Mouse	1/388	0.433642	0.657172	0	0	1.80731	1.51007	ABHD2
AF4 26711339 ChIP-Seq SEM Human Blood Leukemia	5/2966	0.434183	0.657172	0	0	1.19681	0.998483	RERE;BARD1;TBC1D1;ARHGEF12;MAN1A2
MYC 19079543 ChIP-ChIP MESCs Mouse	2/1013	0.435909	0.658158	0	0	1.38916	1.15345	BARD1;LDLR
CIITA 25753668 ChIP-Seq RAJI Human	1/392	0.436985	0.658162	0	0	1.78845	1.48058	RAB6A
SUZ12 18692474 ChIP-Seq MEFs Mouse	2/1019	0.438939	0.659484	0	0	1.38053	1.13672	TBC1D1;TMPRSS2
CUX1 19635798 ChIP-ChIP MULTIPLE CANCER TYPES Human	3/1669	0.440308	0.659924	0	0	1.26778	1.03993	PCDH11Y;ABHD2;LDLR
TFAP2C 20629094 ChIP-Seq MCF-7 Human	2/1034	0.446479	0.66754	0	0	1.35939	1.09616	FGGY;CDYL2
CTCF 33576154 ChIP-Seq Human Liver ProstateCancer	6/3679	0.448193	0.668473	0	0	1.15754	0.928963	IMMP2L;FGGY;SRSF4;RAB6A;ILKAP;CCDC40
HNF1A 26855178 ChIP-Seq Caco2 Human Colon Adenocarcinoma	1/411	0.452605	0.671361	0	0	1.70392	1.35076	ARHGEF12
REST 18959480 ChIP-ChIP MESCs Mouse	3/1701	0.452944	0.671361	0	0	1.24171	0.983417	TBC1D1;IMMP2L;VAMP3
PKCTHETA 26484144 Chip-Seq BREAST Human	1/412	0.453415	0.671361	0	0	1.69969	1.34436	TMPRSS2
EKLF 21900194 ChIP-Seq ERYTHROCYTE Mouse	2/1055	0.456948	0.672031	0	0	1.3308	1.04226	ARHGEF12;ILKAP
JARID2 20075857 ChIP-Seq MESCs Mouse	2/1055	0.456948	0.672031	0	0	1.3308	1.04226	RIMS1;TBC1D1
NANOG 16153702 ChIP-ChIP HESCs Human	2/1057	0.45794	0.672031	0	0	1.32814	1.0373	ABHD2;KCNN2
POU2F1 35413990 ChIP-Seq Human ARnegCRProstateCancer	1/418	0.458253	0.672031	0	0	1.67472	1.30684	TTN
SALL4 22934838 ChIP-ChIP CD34+ Human	2/1067	0.462884	0.676993	0	0	1.31497	1.01289	IMMP2L;ABHD2
NFE2L2 22581777 ChIP-Seq LYMPHOBLASTOID Human	1/425	0.463845	0.676993	0	0	1.64648	1.26483	ABHD2
FUS 26573619 Chip-Seq HEK293 Human	1/428	0.466224	0.678849	0	0	1.63466	1.24739	VAMP3
POU5F1 16153702 ChIP-ChIP HESCs Human	1/433	0.470168	0.679941	0	0	1.61533	1.21903	KCNN2
CNOT3 19339689 ChIP-ChIP MESCs Mouse	2/1083	0.470744	0.679941	0	0	1.29441	0.975263	KCNN2;ILKAP
STAT3 1855785 ChIP-Seq MESCs Mouse	1/435	0.471737	0.679941	0	0	1.60772	1.20793	ARHGEF12
MYC 20876797 ChIP-ChIP MEDULLOBLASTOMA Human	2/1086	0.472211	0.679941	0	0	1.29062	0.968394	MAN1A2;DOCK1
SMAD1 18555785 ChIP-Seq MESCs Mouse	1/436	0.47252	0.679941	0	0	1.60394	1.20243	IMMP2L
RCOR1 19997604 ChIP-ChIP NEURONS Mouse	2/1095	0.476598	0.684202	0	0	1.27939	0.948132	IMMP2L;TTN
NFIB 24661679 ChIP-Seq LUNG Mouse	1/453	0.485661	0.695054	0	0	1.54227	1.1139	RERE
CEBPA 23403033 ChIP-Seq LIVER Mouse	1/454	0.486424	0.695054	0	0	1.53879	1.10897	ABHD2
ADNP 35650610 ChIP-Seq mESC Mouse Stem Autism	1/458	0.489465	0.697773	0	0	1.52501	1.08953	CCDC40
IRF8 22096565 ChIP-ChIP GC-B Mouse	1/463	0.493243	0.701526	0	0	1.50812	1.06587	BARD1
FOXM1 26456572 ChIP-Seq MCF-7 Human BreastCancer	1/478	0.504413	0.715753	0	0	1.45957	0.998869	ILKAP
BCAT 22108803 ChIP-Seq LS180 Human	1/482	0.507352	0.71826	0	0	1.44713	0.981954	FGGY
YY1 23942234 ChIP-Seq MYOBLASTS AND MYOTUBES Mouse	2/1173	0.513745	0.725524	0	0	1.18923	0.792064	STK40;KDM6A
SMAD4 21741376 ChIP-Seq HESCs Human	3/1862	0.514849	0.725524	0	0	1.12418	0.74632	FGGY;KCNN2;STK40
HOXB4 20404135 ChIP-ChIP EML Mouse	2/1180	0.516999	0.726882	0	0	1.18173	0.779601	STK40;ILKAP
POU2F1 27270436 ChIP-Seq LNCaP Human Prostate Carcinoma	1/498	0.518938	0.727939	0	0	1.3994	0.917963	KCNN2
FOXP3 21729870 ChIP-Seq TREG Human	2/1210	0.530796	0.742384	0	0	1.15054	0.728727	TBC1D1;IMMP2L
EGR1 23403033 ChIP-Seq LIVER Mouse	1/516	0.531659	0.742384	0	0	1.34924	0.852386	RAB6A
SRY 25088423 ChIP-ChIP EMBRYONIC GONADS Mouse	4/2614	0.536026	0.745771	0	0	1.06428	0.663654	RIMS1;KCNN2;RAB6A;KDM6A
STAT1 20625510 ChIP-Seq HELA Human	1/523	0.536517	0.745771	0	0	1.33067	0.828548	CCDC40
POU5F1 18358816 ChIP-ChIP MESCs Mouse	1/526	0.538584	0.746951	0	0	1.32286	0.818599	STK40
KLF4 18358816 ChIP-ChIP MESCs Mouse	2/1238	0.543446	0.751992	0	0	1.1228	0.68471	DOCK1;STK40
P53 22127205 ChIP-Seq FIBROBLAST Human	1/545	0.551472	0.761379	0	0	1.27541	0.759076	KDM6A
NACC1 18358816 ChIP-ChIP MESCs Mouse	1/554	0.557455	0.765308	0	0	1.25407	0.732845	DOCK1
TAF7L 23326641 ChIP-Seq C3H10T1-2 Mouse	1/554	0.557455	0.765308	0	0	1.25407	0.732845	RERE
TCFAP2C 20176728 ChIP-ChIP TROPHOBLAST STEM CELLS Mouse	3/1980	0.558063	0.765308	0	0	1.05019	0.61256	ARHGEF12;DOCK1;CDYL2
GTF3C2 35216376 ChIP-Seq H9 Human BoneMarrow Lymphoma	2/1277	0.560696	0.767203	0	0	1.08619	0.628442	ARHGEF12;LDLR
E2F1 26619117 ChIP-Seq Hepatocytes Mouse Liver	4/2717	0.56846	0.776094	0	0	1.0178	0.574876	RERE;ABHD2;STK40;VAMP3
FOXO3 23340844 ChIP-Seq DLD1 Human	1/576	0.571757	0.77886	0	0	1.20472	0.673489	RERE
TP53 32428506 ChIP-Seq Human Liver Heptoma	1/584	0.576846	0.782275	0	0	1.1877	0.653449	ARHGEF12
LMO2 20887958 ChIP-Seq HPC-7 Mouse	2/1317	0.577934	0.782275	0	0	1.05089	0.576202	TBC1D1;ABHD2
LYL1 20887958 ChIP-Seq HPC-7 Mouse	1/587	0.578739	0.782275	0	0	1.18144	0.646131	TBC1D1
GATA2 21666600 ChIP-Seq HMVEC Human	1/588	0.579368	0.782275	0	0	1.17936	0.643716	STK40
WDR5 24793694 ChIP-Seq LNCAP Human	1/592	0.581877	0.783056	0	0	1.17114	0.634168	LDLR
ASXL1 24218140 ChIP-Seq BMDM Mouse	1/593	0.582501	0.783056	0	0	1.1691	0.631809	MAN1A2
EST1 17652178 ChIP-ChIP JURKAT Human	1/597	0.584991	0.783745	0	0	1.16101	0.622487	STK40
PPARG 20887899 ChIP-Seq 3T3-L1 Mouse	4/2774	0.585934	0.783745	0	0	0.99356	0.531106	TBC1D1;IMMP2L;FGGY;TMPRSS2
EP300 21415370 ChIP-Seq HL-1 Mouse	1/600	0.58685	0.783745	0	0	1.15502	0.61561	RERE
E2F4 17652178 ChIP-ChIP JURKAT Human	1/608	0.591765	0.788592	0	0	1.13933	0.597742	BARD1
AR 27623747 ChIP-Seq 22Rv1 Mouse Prostate Carcinoma	4/2805	0.595285	0.791561	0	0	0.980793	0.508752	TBC1D1;ABHD2;ME1;LPAR3
TP63 30713093 ChIP-Seq Epithelial Human Tongue SCC	3/2100	0.599803	0.795842	0	0	0.983493	0.502716	RERE;ABHD2;STK40
E2F1 17053090 ChIP-ChIP MCF-7 Human	2/1380	0.604134	0.798489	0	0	0.999462	0.503688	LUZP2;ABHD2
RUNX1 26923725 Chip-Seq HPCs Mouse	1/629	0.604402	0.798489	0	0	1.10003	0.553884	VAMP3
KDM2B 26808549 Chip-Seq REH Human	2/1389	0.607781	0.801226	0	0	0.992496	0.494204	RIMS1;KCNN2
VDR 21846776 ChIP-Seq THP-1 Human	1/641	0.611453	0.804336	0	0	1.07874	0.53065	KCNN2
NR3C1 34362910 ChIP-Seq WistarRat Hippocampus	1/647	0.614933	0.807182	0	0	1.06839	0.519495	RERE
AF4 28076791 ChIP-Seq SEM Human Blood Leukemia	1/652	0.617809	0.807274	0	0	1.05991	0.510425	TBC1D1
NANOG 21062744 ChIP-ChIP HESCs Human	1/654	0.618954	0.807274	0	0	1.05655	0.506853	ABHD2
GATA1 19941826 ChIP-Seq K562 Human	1/654	0.618954	0.807274	0	0	1.05655	0.506853	RERE
PAX6 23342162 ChIP-ChIP BETA-FORBRAIN-LENS Mouse	1/658	0.621234	0.80747	0	0	1.0499	0.499803	TMPRSS2
RARB 24833708 ChIP-Seq LIVER Mouse	2/1424	0.621738	0.80747	0	0	0.966245	0.459194	ILKAP;CCDC40
VDR 24787735 ChIP-Seq THP-1 Human	1/663	0.624065	0.808778	0	0	1.0417	0.491163	FGGY
TFEB 21752829 ChIP-Seq HELA Human	1/668	0.626876	0.810707	0	0	1.03363	0.48271	KDM6A
NELFA 20434984 ChIP-Seq ESCs Mouse	2/1454	0.633413	0.815459	0	0	0.944751	0.431404	BARD1;ABHD2
ELK1 19687146 ChIP-ChIP HELA Human	1/691	0.639547	0.815459	0	0	0.997981	0.446093	VAMP3
MEF2A 21415370 ChIP-Seq HL-1 Mouse	1/691	0.639547	0.815459	0	0	0.997981	0.446093	TTN
OLIG2 29049317 ChIP-Seq Mouse SpinalCord	2/1472	0.64029	0.815459	0	0	0.932275	0.41564	ARHGEF12;RAB6A
SALL4 18804426 ChIP-ChIP XEN Mouse	1/693	0.640629	0.815459	0	0	0.994994	0.443076	TBC1D1
SPI1 26923725 Chip-Seq HPCs Mouse	2/1473	0.640669	0.815459	0	0	0.931591	0.414784	RERE;LDLR
FLI1 26923725 Chip-Seq MACROPHAGESS Mouse	2/1473	0.640669	0.815459	0	0	0.931591	0.414784	TMPRSS2;LDLR
PHC1 16625203 ChIP-ChIP MESCs Mouse	1/700	0.644391	0.815459	0	0	0.984672	0.432714	STK40
SMAD1 18555785 Chip-Seq ESCs Mouse	2/1483	0.644445	0.815459	0	0	0.924801	0.406325	BARD1;RIMS1
ETS1 21867929 ChIP-Seq TH2 Mouse	2/1483	0.644445	0.815459	0	0	0.924801	0.406325	RIMS1;LDLR
CTCF 18555785 Chip-Seq ESCs Mouse	2/1492	0.647819	0.815459	0	0	0.918767	0.398878	BARD1;RIMS1
NR3C1 34362910 ChIP-Seq WistarRat Hippocampus Stress	1/709	0.649172	0.815459	0	0	0.971701	0.419831	RERE
POU5F1 18692474 ChIP-Seq MESCs Mouse	4/3012	0.654764	0.815459	0	0	0.902287	0.382101	ARHGEF12;LDLR;STK40;TTN
EZH2 27304074 Chip-Seq ESCs Mouse	1/722	0.655969	0.815459	0	0	0.953537	0.402051	TBC1D1
PU.1 20513432 ChIP-Seq Bcells Mouse	2/1520	0.658161	0.815459	0	0	0.900454	0.376665	ABHD2;LPAR3
RBPJ 21746931 ChIP-Seq IB4-LCL Human	2/1523	0.659255	0.815459	0	0	0.898532	0.374368	TMPRSS2;CCDC40
SMC4 20622854 ChIP-Seq HELA Human	2/1544	0.666843	0.815459	0	0	0.885286	0.358719	MAN1A2;STK40
MYC 27129775 Chip-Seq CORNEA Mouse	2/1547	0.667916	0.815459	0	0	0.883423	0.356544	DOCK1;VAMP3
EBNA1 20929547 Chip-Seq RAJI-cells Human	2/1553	0.670055	0.815459	0	0	0.879719	0.352236	LPAR3;VAMP3
CTCF 33576154 ChIP-Seq Human PerigastricLN ProstateCancer	3/2328	0.672304	0.815459	0	0	0.875732	0.347704	ARHGEF12;LDLR;TTN
TBX2 35687133 ChIP-Seq MCF-7 Human BreastCancer	1/756	0.673149	0.815459	0	0	0.908988	0.359767	LDLR
CEBPB 22108803 ChIP-Seq LS180 Human	2/1565	0.674301	0.815459	0	0	0.872396	0.343793	TBC1D1;TTN
FOXA1 33576154 ChIP-Seq Human Lung ProstateCancer	5/3825	0.675267	0.815459	0	0	0.880836	0.345858	BARD1;RIMS1;IMMP2L;TMPRSS2;KDM6A
TAL1 22897851 ChIP-Seq JUKARTE6-1 Human	2/1569	0.675707	0.815459	0	0	0.86998	0.341029	RERE;FGGY
BCOR 27268052 Chip-Seq Bcells Human	2/1573	0.677108	0.815459	0	0	0.867577	0.338289	RERE;TMPRSS2
OCT4 20526341 ChIP-Seq ESCs Human	2/1578	0.678853	0.815459	0	0	0.864589	0.334899	ABHD2;TMPRSS2
TBX2 33478486 ChIP-Seq IMR90 Human Lung	3/2354	0.679979	0.815459	0	0	0.864771	0.333537	RIMS1;ABHD2;KDM6A
HNF4A 19761587 ChIP-ChIP CACO-2 Human	1/771	0.680463	0.815459	0	0	0.890584	0.342859	ME1
SOX2 19829295 ChIP-Seq ESCs Human	2/1584	0.680938	0.815459	0	0	0.861029	0.33088	IMMP2L;MAN1A2
NANOG 19829295 ChIP-Seq ESCs Human	2/1584	0.680938	0.815459	0	0	0.861029	0.33088	IMMP2L;MAN1A2
FOXH1 21741376 ChIP-Seq EPCs Human	2/1586	0.681631	0.815459	0	0	0.859848	0.329552	TMPRSS2;CDYL2
FOXH1 21741376 ChIP-Seq ESCs Human	2/1589	0.682667	0.815459	0	0	0.858083	0.327571	TMPRSS2;LDLR
KLF5 25053715 ChIP-Seq YYC3 Human	2/1591	0.683357	0.815459	0	0	0.85691	0.326258	STK40;VAMP3
KLF5 20875108 ChIP-Seq MESCs Mouse	2/1593	0.684045	0.815459	0	0	0.855739	0.324951	RIMS1;TTN
SMAD4 21741376 ChIP-Seq ESCs Human	2/1595	0.684733	0.815459	0	0	0.854572	0.323649	KCNN2;LDLR
ZFX 18555785 ChIP-Seq MESCs Mouse	3/2372	0.68522	0.815459	0	0	0.857324	0.324082	IMMP2L;ILKAP;VAMP3
BRD4 27068464 Chip-Seq AML-cells Mouse	2/1597	0.685419	0.815459	0	0	0.853408	0.322353	BARD1;ABHD2
RNF2 27304074 Chip-Seq NSC Mouse	1/782	0.685725	0.815459	0	0	0.877538	0.331076	IMMP2L
FOXO1 25302145 ChIP-Seq T-LYMPHOCYTE Mouse	2/1599	0.686104	0.815459	0	0	0.852246	0.321063	MAN1A2;LDLR
RUNX2 24764292 ChIP-Seq MC3T3 Mouse	2/1600	0.686446	0.815459	0	0	0.851666	0.32042	ABHD2;ILKAP
FOXM1 25889361 ChIP-Seq OE33 AND U2OS Human	1/784	0.686673	0.815459	0	0	0.875205	0.328987	IMMP2L
GATA1 22383799 ChIP-Seq G1ME Mouse	2/1606	0.688493	0.815459	0	0	0.848204	0.316592	BARD1;LDLR
IRF4 20064451 ChIP-Seq CD4+T Mouse	1/795	0.691837	0.815459	0	0	0.862585	0.317781	RIMS1
CBP 20019798 ChIP-Seq JUKART Human	1/795	0.691837	0.815459	0	0	0.862585	0.317781	RIMS1
TET1 21490601 ChIP-Seq MESCs Mouse	2/1618	0.692555	0.815459	0	0	0.841355	0.309087	TMPRSS2;KCNN2
SOX2 16153702 ChIP-ChIP HESCs Human	1/797	0.692767	0.815459	0	0	0.860328	0.315794	KCNN2
ETV2 25802403 ChIP-Seq MESCs Mouse	1/804	0.696	0.815459	0	0	0.852517	0.308957	STK40
GATA1 30185409 ChIP-Seq K562 Mouse BoneMarrow Leukemia	1/810	0.698746	0.815459	0	0	0.84593	0.303239	ARHGEF12
HOXC9 25013753 ChIP-Seq NEUROBLASTOMA BE2-C Human	2/1639	0.699564	0.815459	0	0	0.829612	0.296419	ABHD2;LDLR
PBX1 22567123 ChIP-ChIP OVCAR3 Human	2/1640	0.699894	0.815459	0	0	0.82906	0.29583	DOCK1;ILKAP
PGR 26153859 ChIP-Seq MCF-7 Human BreastCancer	1/816	0.701467	0.815459	0	0	0.839439	0.297649	TMPRSS2
ZFP281 27345836 Chip-Seq ESCs Mouse	2/1646	0.701872	0.815459	0	0	0.825764	0.292324	RIMS1;MAN1A2
EOMES 21245162 ChIP-Seq HESCs Human	1/820	0.703268	0.815459	0	0	0.835165	0.293992	RERE
OCT4 18692474 ChIP-Seq MEFs Mouse	2/1655	0.70482	0.815459	0	0	0.820864	0.287149	LDLR;TTN
CREB1 20920259 ChIP-Seq GC1-SPG Mouse	3/2451	0.707518	0.815459	0	0	0.825933	0.285766	RERE;TTN;VAMP3
KDM5A 27292631 Chip-Seq BREAST Human	1/830	0.707726	0.815459	0	0	0.82466	0.285084	VAMP3
EWS-ERG 20517297 ChIP-Seq CADO-ES1 Human	1/830	0.707726	0.815459	0	0	0.82466	0.285084	STK40
KDM2B 26808549 Chip-Seq SUP-B15 Human	2/1666	0.708391	0.815459	0	0	0.814948	0.280961	RERE;STK40
MYCN 18555785 ChIP-Seq MESCs Mouse	2/1668	0.709037	0.815459	0	0	0.813881	0.279851	TBC1D1;STK40
YY1 22570637 ChIP-Seq MALME-3M Human	1/839	0.711682	0.816968	0	0	0.815419	0.277344	CCDC40
STAT3 20064451 ChIP-Seq CD4+T Mouse	1/843	0.713423	0.817437	0	0	0.811376	0.273986	TBC1D1
RNF2 16625203 ChIP-ChIP MESCs Mouse	1/854	0.718161	0.821329	0	0	0.800452	0.264999	MAN1A2
ELF5 23300383 ChIP-Seq T47D Human	1/860	0.720713	0.822713	0	0	0.794612	0.260247	ABHD2
CTBP1 25329375 ChIP-Seq LNCAP Human	1/885	0.731108	0.833028	0	0	0.77113	0.241513	DOCK1
TP53 20018659 ChIP-ChIP R1E Mouse	1/909	0.740735	0.842432	0	0	0.749803	0.225025	TBC1D1
AR 35650195 ChIP-Seq DSRCT Human Mesenchymal Sarcoma	1/916	0.74348	0.843988	0	0	0.743794	0.22047	DOCK1
SIN3A 21632747 ChIP-Seq MESCs Mouse	1/923	0.746197	0.845506	0	0	0.737876	0.216025	VAMP3
POU2F1 27270436 ChIP-Seq VCaP Human Prostate Carcinoma	1/933	0.75003	0.848281	0	0	0.729575	0.209857	ABHD2
VDR 23849224 ChIP-Seq CD4+ Human	2/1811	0.752334	0.84932	0	0	0.743689	0.211635	RAB6A;LDLR
MYC 30127528 ChIP-Seq KELLY Human Brain Neuroblastoma	5/4188	0.756414	0.852356	0	0	0.786318	0.219514	BARD1;TBC1D1;ME1;KDM6A;ILKAP
TAL1 30185409 ChIP-Seq K562 Mouse BoneMarrow Leukemia	1/957	0.759002	0.853374	0	0	0.710363	0.195884	ARHGEF12
LYL1 30185409 ChIP-Seq K562 Mouse BoneMarrow Leukemia	1/960	0.760101	0.853374	0	0	0.708029	0.194215	ARHGEF12
TCF3 18692474 ChIP-Seq MESCs Mouse	1/976	0.765883	0.858293	0	0	0.695824	0.185594	STK40
NKX2-5 21415370 ChIP-Seq HL-1 Mouse	1/980	0.767308	0.85832	0	0	0.692835	0.18351	TBC1D1
ZFP42 18358816 ChIP-ChIP MESCs Mouse	1/1013	0.778744	0.869526	0	0	0.669078	0.167319	MAN1A2
PPARD 21283829 ChIP-Seq MYOFIBROBLAST Human	3/2749	0.781434	0.870944	0	0	0.72378	0.178502	RERE;FGGY;TTN
SOX2 20726797 ChIP-Seq SW620 Human	2/1931	0.784481	0.870988	0	0	0.692817	0.168169	TBC1D1;VAMP3
SPI1 22096565 ChIP-ChIP GC-B Mouse	1/1032	0.78508	0.870988	0	0	0.65609	0.158754	TBC1D1
VDR 24763502 ChIP-Seq THP-1 Human	1/1034	0.785737	0.870988	0	0	0.65475	0.157882	FGGY
TP53 22573176 ChIP-Seq HFKS Human	1/1039	0.78737	0.871223	0	0	0.651424	0.155728	ARHGEF12
RNF2 18974828 ChIP-Seq MESCs Mouse	1/1066	0.795984	0.877587	0	0	0.634004	0.144665	TBC1D1
EZH2 18974828 ChIP-Seq MESCs Mouse	1/1066	0.795984	0.877587	0	0	0.634004	0.144665	TBC1D1
ESRRB 18555785 ChIP-Seq MESCs Mouse	1/1081	0.800623	0.881116	0	0	0.624702	0.138912	ABHD2
CTCF 18555785 ChIP-Seq MESCs Mouse	1/1123	0.813076	0.893218	0	0	0.599981	0.124154	STK40
EBNA2 21746931 ChIP-Seq IB4-LCL Human	1/1137	0.817058	0.895987	0	0	0.592147	0.11964	CCDC40
KLF4 19030024 ChIP-ChIP MESCs Mouse	1/1157	0.822605	0.900458	0	0	0.581284	0.113513	LDLR
E2F1 18555785 ChIP-Seq MESCs Mouse	3/3015	0.834456	0.910821	0	0	0.649671	0.117574	IMMP2L;LDLR;CDYL2
RNF2 27304074 Chip-Seq ESCs Mouse	1/1205	0.835262	0.910821	0	0	0.556686	0.100209	TBC1D1
NR0B1 18358816 ChIP-ChIP MESCs Mouse	1/1210	0.836529	0.910821	0	0	0.554236	0.0989281	DOCK1
TTF2 22483619 ChIP-Seq HELA Human	1/1272	0.85148	0.922259	0	0	0.525458	0.0844827	RIMS1
FLI1 21571218 ChIP-Seq MEGAKARYOCYTES Human	5/4775	0.856241	0.922259	0	0	0.663915	0.103042	ABHD2;LDLR;DOCK1;CDYL2;STK40
XRN2 22483619 ChIP-Seq HELA Human	1/1296	0.856906	0.922259	0	0	0.515058	0.0795391	KDM6A
SOX9 26525672 Chip-Seq HEART Mouse	1/1299	0.85757	0.922259	0	0	0.513785	0.0789442	RERE
WT1 20215353 ChIP-ChIP NEPHRON PROGENITOR Mouse	1/1307	0.859328	0.922259	0	0	0.510419	0.0773819	TBC1D1
MYC 22102868 ChIP-Seq CA46 Human Blood BurkittsLymphoma	2/2314	0.864634	0.922259	0	0	0.565776	0.0822915	BARD1;IMMP2L
ESET 19884257 ChIP-Seq ESCs Mouse	1/1369	0.872258	0.922259	0	0	0.485667	0.0663763	TBC1D1
GATA3 21867929 ChIP-Seq TH1 Mouse	1/1372	0.872853	0.922259	0	0	0.484526	0.0658897	KCNN2
FOXP1 21924763 ChIP-Seq HESCs Human	3/3273	0.875447	0.922259	0	0	0.589308	0.0783901	ARHGEF12;KCNN2;SRSF4
ETS1 22383799 ChIP-Seq G1ME Mouse	1/1394	0.87714	0.922259	0	0	0.47631	0.0624389	BARD1
GATA3 21867929 ChIP-Seq CD8 Mouse	1/1397	0.877713	0.922259	0	0	0.47521	0.061984	TBC1D1
TET1 21451524 ChIP-Seq MESCs Mouse	1/1400	0.878285	0.922259	0	0	0.474114	0.0615328	STK40
RUNX1 27514584 ChIP-Seq MCF-7 Human BreastCancer	1/1413	0.880729	0.922259	0	0	0.46942	0.0596187	ABHD2
RXRA 24833708 ChIP-Seq LIVER Mouse	1/1434	0.884579	0.922259	0	0	0.462018	0.0566635	LPAR3
MYC 28411283 ChIP-Seq MDA231-LM2-4175 Human BreastCancer	2/2441	0.884746	0.922259	0	0	0.532459	0.065202	LDLR;STK40
RARA 24833708 ChIP-Seq LIVER Mouse	1/1437	0.885119	0.922259	0	0	0.460978	0.0562547	CCDC40
CEBPB 26923725 Chip-Seq MACROPHAGESS Mouse	1/1450	0.887431	0.922259	0	0	0.456522	0.0545199	ME1
CEBPB 24764292 ChIP-Seq MC3T3 Mouse	1/1461	0.889352	0.922259	0	0	0.452813	0.0530977	BARD1
KAP1 27257070 Chip-Seq ESCs Mouse	1/1461	0.889352	0.922259	0	0	0.452813	0.0530977	IMMP2L
GFI1B 20887958 ChIP-Seq HPC-7 Mouse	1/1475	0.891752	0.922259	0	0	0.448173	0.0513461	TBC1D1
TAL1 21186366 ChIP-Seq BM-HSCs Mouse	1/1477	0.89209	0.922259	0	0	0.447517	0.0511011	IMMP2L
LUZP1 20508642 ChIP-Seq ESCs Mouse	1/1480	0.892596	0.922259	0	0	0.446537	0.0507359	IMMP2L
NEUROD2 26341353 ChIP-Seq CORTEX Mouse	1/1481	0.892765	0.922259	0	0	0.446211	0.0506148	LPAR3
CEBPB 20176806 ChIP-Seq MACROPHAGES Mouse	1/1492	0.894598	0.922259	0	0	0.442656	0.0493035	DOCK1
GATA2 21186366 ChIP-Seq BM-HSCs Mouse	1/1495	0.895093	0.922259	0	0	0.441695	0.0489523	IMMP2L
FLI1 21867929 ChIP-Seq TH2 Mouse	1/1496	0.895257	0.922259	0	0	0.441376	0.0488358	IMMP2L
MECOM 23826213 ChIP-Seq KASUMI Mouse	1/1527	0.900232	0.922259	0	0	0.431684	0.0453713	TBC1D1
CEBPB 21427703 ChIP-Seq 3T3-L1 Mouse	1/1531	0.900857	0.922259	0	0	0.430462	0.0449441	STK40
FLI1 20887958 ChIP-Seq HPC-7 Mouse	1/1534	0.901323	0.922259	0	0	0.42955	0.0446265	STK40
RAD21 21589869 ChIP-Seq MESCs Mouse	1/1546	0.903167	0.922259	0	0	0.425936	0.0433805	KCNN2
TFAP2A 17053090 ChIP-ChIP MCF-7 Human	1/1549	0.903623	0.922259	0	0	0.425042	0.0430749	RAB6A
SA1 22415368 ChIP-Seq MEFs Mouse	1/1549	0.903623	0.922259	0	0	0.425042	0.0430749	ARHGEF12
BCL6 27268052 Chip-Seq Bcells Human	1/1563	0.905723	0.922259	0	0	0.420912	0.0416794	TMPRSS2
HOXB7 26014856 ChIP-Seq BT474 Human	1/1573	0.907196	0.922259	0	0	0.418007	0.0407126	CDYL2
NANOG 20526341 ChIP-Seq ESCs Human	1/1579	0.908069	0.922259	0	0	0.416282	0.0401442	RERE
SMRT 22465074 ChIP-Seq MACROPHAGES Mouse	1/1580	0.908213	0.922259	0	0	0.415996	0.0400503	IMMP2L
OCT4 19829295 ChIP-Seq ESCs Human	1/1583	0.908646	0.922259	0	0	0.415139	0.0397701	LDLR
SOX2 21211035 ChIP-Seq LN229 Human	1/1590	0.909649	0.922259	0	0	0.413153	0.0391243	IMMP2L
TAF2 19829295 ChIP-Seq ESCs Human	1/1595	0.910358	0.922259	0	0	0.411745	0.0386699	STK40
CEBPA 26348894 ChIP-Seq LIVER Mouse	1/1597	0.91064	0.922259	0	0	0.411184	0.0384898	ARHGEF12
P63 20808887 ChIP-Seq KERATINOCYTES Human	1/1598	0.910781	0.922259	0	0	0.410904	0.0384001	DOCK1
NCOR 22465074 ChIP-Seq MACROPHAGES Mouse	1/1604	0.911622	0.922259	0	0	0.409233	0.0378664	STK40
SMAD2/3 21741376 ChIP-Seq ESCs Human	1/1612	0.91273	0.922259	0	0	0.407023	0.0371673	TMPRSS2
GATA3 24758297 ChIP-Seq MCF-7 Human	1/1629	0.915042	0.922259	0	0	0.4024	0.0357274	STK40
CTCF 27219007 Chip-Seq Bcells Human	1/1633	0.915577	0.922259	0	0	0.401326	0.0353974	CCDC40
CTCF 21964334 ChIP-Seq BJAB-B Human	1/1638	0.916241	0.922259	0	0	0.399991	0.0349894	ARHGEF12
SUZ12 27294783 Chip-Seq ESCs Mouse	1/1657	0.91872	0.923239	0	0	0.394992	0.0334848	RIMS1
MYC 19915707 ChIP-ChIP AK7 Human	1/1732	0.927833	0.93087	0	0	0.376331	0.0281887	RIMS1
CHD4 35695185 ChIP-Seq nicBasalRootGanglia Mouse Embryo	1/2119	0.961233	0.962803	0	0	0.301042	0.0119028	RIMS1
GABP 19822575 ChIP-Seq HepG2 Human	1/2155	0.963435	0.963435	0	0	0.295414	0.0110042	CCDC40
