# Supplementary material for: Co-modulation of a circular form of PCDH11Y during neuroendocrine differentiation of prostate cancer
Source: Front Oncol. 2025 Feb 11;15:1502405. doi: 10.3389/fonc.2025.1502405 (PMC11850525; doi:10.3389/fonc.2025.1502405)
Supplement: Supplementary file 8 [file Table4.xlsx]

## Sheet: Legend
Supplementary Dataset S4
Complete output of the ontology enrichment analysis.

## Sheet: Worksheet
Term	Overlap	P-value	Adjusted P-value	Old P-value	Old Adjusted P-value	Odds Ratio	Combined Score	Genes
Androgen Response	2/100	0.0092031	0.165656	0	0	15.0212	70.4224	ABHD2;TMPRSS2
KRAS Signaling Dn	2/200	0.0338475	0.203085	0	0	7.39731	25.0465	BARD1;FGGY
mTORC1 Signaling	2/200	0.0338475	0.203085	0	0	7.39731	25.0465	ME1;LDLR
Cholesterol Homeostasis	1/74	0.10199	0.252981	0	0	9.73483	22.2235	LDLR
Protein Secretion	1/96	0.130322	0.252981	0	0	7.47218	15.2264	VAMP3
UV Response Dn	1/144	0.189174	0.252981	0	0	4.95205	8.24559	LDLR
Fatty Acid Metabolism	1/158	0.205602	0.252981	0	0	4.50728	7.12967	ME1
Mitotic Spindle	1/199	0.251885	0.252981	0	0	3.56656	4.91751	ARHGEF12
TNF-alpha Signaling via NF-kB	1/200	0.252981	0.252981	0	0	3.54846	4.87715	LDLR
Glycolysis	1/200	0.252981	0.252981	0	0	3.54846	4.87715	ME1
G2-M Checkpoint	1/200	0.252981	0.252981	0	0	3.54846	4.87715	BARD1
heme Metabolism	1/200	0.252981	0.252981	0	0	3.54846	4.87715	ARHGEF12
Adipogenesis	1/200	0.252981	0.252981	0	0	3.54846	4.87715	ME1
Estrogen Response Early	1/200	0.252981	0.252981	0	0	3.54846	4.87715	ABHD2
Estrogen Response Late	1/200	0.252981	0.252981	0	0	3.54846	4.87715	ABHD2
Complement	1/200	0.252981	0.252981	0	0	3.54846	4.87715	ME1
E2F Targets	1/200	0.252981	0.252981	0	0	3.54846	4.87715	BARD1
Inflammatory Response	1/200	0.252981	0.252981	0	0	3.54846	4.87715	LDLR
