# Supplementary material for: Co-modulation of a circular form of PCDH11Y during neuroendocrine differentiation of prostate cancer
Source: Front Oncol. 2025 Feb 11;15:1502405. doi: 10.3389/fonc.2025.1502405 (PMC11850525; doi:10.3389/fonc.2025.1502405)
Supplement: Supplementary file 9 [file Table5.xlsx]

## Sheet: Foglio2
Supplementary Dataset S5
Sequences of predicted and sanger sequenced circPCDH11Y

## Sheet: Foglio1
Predicted circPCDH11Y backsplicing site	…GAGCAAACAATGGGAAAGTACAATTGGGTAACTACACCTACTACTTTCAAGCCTGACAGCCCTGATTTGGCCCGACACTACAAATCTGCCTCTCCACAGCCTGCCTTCCAAATTCAGCCTGAAACTCCCCTGAATTTGAAGCACCACATCATCCAAGAACTGCCTCTCGATAACACCTTTGTGGCCTGTGACTCTATCTCCAATTGTTCCTCAAGCAGTTCAGATCCCTACAGCGTTTCTGACTGTGGCTATCCAGTGACAACCTTCGAGGTACCTGTGTCCGTACACACCAGACCGAGGGTGCTTAAAAAGTACAGATCAACTGGATGGATGAATGGATGGAAGAGGATGGAATATCTTAACAAAACACATTTTCCTTAAGTAAATTCATGCATACT…
Sanger Sequenced circPCDH11Y PCR amplicon containing backsplicing site	CAGTTCAGATCCCTACAGCGTTTCTGACTGTGGCTATCCAGTGACAACCTTCGAGGTACCTGTGTCCGTACACACCAGACCGAGGGTGCTTAAAA*AACTCCA
	*= reverse primer end
